# Supplementary material for: Structural and Electrochemical Properties of Type VIII Ba8Ga16−δSn30+δ Clathrate (δ ≈ 1) during Lithiation
Source: ACS Appl Mater Interfaces. 2021 Sep 3;13(36):42564–78. doi: 10.1021/acsami.1c07240 (PMC8447186; doi:10.1021/acsami.1c07240)
Supplement: Supplementary file 1 — am1c07240_si_001.cif [file am1c07240_si_001.cif]

#======================================================================

# CRYSTAL DATA

#----------------------------------------------------------------------

data_VESTA_phase_1


_chemical_name_common                  'Ba8 Ga15 Sn31                         '
_cell_length_a                         11.83848
_cell_length_b                         11.83848
_cell_length_c                         11.83848
_cell_angle_alpha                      90
_cell_angle_beta                       90
_cell_angle_gamma                      90
_space_group_name_H-M_alt              'P 1'
_space_group_IT_number                 1

loop_
_space_group_symop_operation_xyz
   'x, y, z'

loop_
   _atom_site_label
   _atom_site_occupancy
   _atom_site_fract_x
   _atom_site_fract_y
   _atom_site_fract_z
   _atom_site_adp_type
   _atom_site_B_iso_or_equiv
   _atom_site_type_symbol
   Ba1        1.0     0.308569      0.296845      0.323899     Biso  1.000000 Ba
   Ba2        1.0     0.709835      0.662244      0.313989     Biso  1.000000 Ba
   Ba3        1.0     0.698866      0.310127      0.669765     Biso  1.000000 Ba
   Ba4        1.0     0.323890      0.698463      0.682167     Biso  1.000000 Ba
   Ba5        1.0     0.809869      0.822347      0.813848     Biso  1.000000 Ba
   Ba6        1.0     0.161414      0.189612      0.791926     Biso  1.000000 Ba
   Ba7        1.0     0.177530      0.820474      0.192889     Biso  1.000000 Ba
   Ba8        1.0     0.833900      0.198048      0.204797     Biso  1.000000 Ba
   Sn1        1.0     0.913746      0.925530      0.360347     Biso  1.000000 Sn
   Sn2        1.0     0.911710      0.079511      0.644111     Biso  1.000000 Sn
   Sn3        1.0     0.345568      0.090181      0.075838     Biso  1.000000 Sn
   Sn4        1.0     0.650126      0.088069      0.923694     Biso  1.000000 Sn
   Sn5        1.0     0.084322      0.346363      0.087262     Biso  1.000000 Sn
   Sn6        1.0     0.914090      0.353952      0.906569     Biso  1.000000 Sn
   Sn7        1.0     0.070250      0.640553      0.907255     Biso  1.000000 Sn
   Sn8        1.0     0.584559      0.587484      0.847032     Biso  1.000000 Sn
   Sn9        1.0     0.423474      0.402381      0.859738     Biso  1.000000 Sn
   Sn10       1.0     0.419641      0.586733      0.154487     Biso  1.000000 Sn
   Sn11       1.0     0.583222      0.401007      0.150546     Biso  1.000000 Sn
   Sn12       1.0     0.853607      0.574676      0.590230     Biso  1.000000 Sn
   Sn13       1.0     0.150709      0.577710      0.419622     Biso  1.000000 Sn
   Sn14       1.0     0.594235      0.851922      0.581208     Biso  1.000000 Sn
   Sn15       1.0     0.414415      0.850557      0.412324     Biso  1.000000 Sn
   Sn16       1.0     0.594342      0.150025      0.412316     Biso  1.000000 Sn
   Sn17       1.0     0.416938      0.141684      0.583943     Biso  1.000000 Sn
   Sn18       1.0     0.250169      0.502239     -0.000021     Biso  1.000000 Sn
   Sn19       1.0     0.753065      0.508957      0.007430     Biso  1.000000 Sn
   Sn20       1.0     0.001718      0.253796      0.490535     Biso  1.000000 Sn
   Sn21       1.0     0.003514      0.752422      0.510887     Biso  1.000000 Sn
   Sn22       1.0     0.505867      0.999174      0.240220     Biso  1.000000 Sn
   Sn23       1.0     0.494681      0.990984      0.759939     Biso  1.000000 Sn
   Sn24       1.0     0.499904      0.759680      0.000123     Biso  1.000000 Sn
   Sn25       1.0     0.235738      0.999734      0.496542     Biso  1.000000 Sn
   Sn26       1.0     0.987126      0.503078      0.252097     Biso  1.000000 Sn
   Sn27       1.0     0.860001      0.861847      0.131462     Biso  1.000000 Sn
   Sn28       1.0     0.137908      0.869208      0.862667     Biso  1.000000 Sn
   Sn29       1.0     0.354197      0.372400      0.630422     Biso  1.000000 Sn
   Sn30       1.0     0.999135      0.013971      0.000870     Biso  1.000000 Sn
   Sn31       1.0     0.505653      0.504140      0.493351     Biso  1.000000 Sn
   Ga1        1.0     0.081844      0.087108      0.348316     Biso  1.000000 Ga
   Ga2        1.0     0.080510      0.920339      0.648465     Biso  1.000000 Ga
   Ga3        1.0     0.350231      0.916783      0.924057     Biso  1.000000 Ga
   Ga4        1.0     0.647129      0.917257      0.079199     Biso  1.000000 Ga
   Ga5        1.0     0.921770      0.647770      0.083729     Biso  1.000000 Ga
   Ga6        1.0     0.849022      0.414879      0.419154     Biso  1.000000 Ga
   Ga7        1.0     0.133523      0.419360      0.586710     Biso  1.000000 Ga
   Ga8        1.0     0.502117      0.242626      0.004636     Biso  1.000000 Ga
   Ga9        1.0     0.748115      0.002912      0.500924     Biso  1.000000 Ga
   Ga10       1.0     0.006390      0.490615      0.743066     Biso  1.000000 Ga
   Ga11       1.0     0.133315      0.130641      0.146566     Biso  1.000000 Ga
   Ga12       1.0     0.862350      0.136127      0.861377     Biso  1.000000 Ga
   Ga13       1.0     0.636888      0.633493      0.630778     Biso  1.000000 Ga
   Ga14       1.0     0.364569      0.633260      0.368199     Biso  1.000000 Ga
   Ga15       1.0     0.644728      0.368700      0.368503     Biso  1.000000 Ga
