# Supplementary material for: Structural and Electrochemical Properties of Type VIII Ba8Ga16−δSn30+δ Clathrate (δ ≈ 1) during Lithiation
Source: ACS Appl Mater Interfaces. 2021 Sep 3;13(36):42564–78. doi: 10.1021/acsami.1c07240 (PMC8447186; doi:10.1021/acsami.1c07240)
Supplement: Supplementary file 2 — am1c07240_si_002.cif [file am1c07240_si_002.cif]

data_mo_svib1610_0m
_audit_creation_date               2021-01-06
_audit_creation_method
;
Olex2 1.3
(compiled 2020.11.12 svn.r5f609507 for OlexSys, GUI svn.r6226)
;
_shelx_SHELXL_version_number       '2018/3'
_audit_contact_author_address      ?
_audit_contact_author_email        ?
_audit_contact_author_name         ''
_audit_contact_author_phone        ?
_publ_contact_author_id_orcid      ?
_publ_section_references
;
Dolomanov, O.V., Bourhis, L.J., Gildea, R.J, Howard, J.A.K. & Puschmann, H.
 (2009), J. Appl. Cryst. 42, 339-341.

Sheldrick, G.M. (2015). Acta Cryst. A71, 3-8.

Sheldrick, G.M. (2015). Acta Cryst. C71, 3-8.
;
_chemical_name_common              ?
_chemical_name_systematic          ?
_chemical_formula_moiety           'Ba8 Ga14.893 Sn31.107'
_chemical_formula_sum              'Ba8 Ga14.89 Sn31.11'
_chemical_formula_weight           5829.30
_chemical_absolute_configuration   ?
_chemical_melting_point            ?
loop_
  _atom_type_symbol
  _atom_type_description
  _atom_type_scat_dispersion_real
  _atom_type_scat_dispersion_imag
  _atom_type_scat_source
 'Ba' 'Ba' -0.3244 2.2819
 'International Tables Vol C Tables 4.2.6.8 and 6.1.1.4'
 'Ga' 'Ga' 0.2307 1.6083 'International Tables Vol C Tables 4.2.6.8 and 6.1.1.4'
 'Sn' 'Sn' -0.6537 1.4246
 'International Tables Vol C Tables 4.2.6.8 and 6.1.1.4'

_shelx_space_group_comment
;
The symmetry employed for this shelxl refinement is uniquely defined
by the following loop, which should always be used as a source of
symmetry information in preference to the above space-group names.
They are only intended as comments.
;
_space_group_crystal_system        'cubic'
_space_group_IT_number             217
_space_group_name_H-M_alt          'I -4 3 m'
_space_group_name_Hall             'I -4 2 3'
loop_
  _space_group_symop_operation_xyz
 'x, y, z'
 '-x, -y, z'
 '-x, y, -z'
 'x, -y, -z'
 'z, x, y'
 'z, -x, -y'
 '-z, -x, y'
 '-z, x, -y'
 'y, z, x'
 '-y, z, -x'
 'y, -z, -x'
 '-y, -z, x'
 'y, x, z'
 '-y, -x, z'
 'y, -x, -z'
 '-y, x, -z'
 'x, z, y'
 '-x, z, -y'
 '-x, -z, y'
 'x, -z, -y'
 'z, y, x'
 'z, -y, -x'
 '-z, y, -x'
 '-z, -y, x'
 'x+1/2, y+1/2, z+1/2'
 '-x+1/2, -y+1/2, z+1/2'
 '-x+1/2, y+1/2, -z+1/2'
 'x+1/2, -y+1/2, -z+1/2'
 'z+1/2, x+1/2, y+1/2'
 'z+1/2, -x+1/2, -y+1/2'
 '-z+1/2, -x+1/2, y+1/2'
 '-z+1/2, x+1/2, -y+1/2'
 'y+1/2, z+1/2, x+1/2'
 '-y+1/2, z+1/2, -x+1/2'
 'y+1/2, -z+1/2, -x+1/2'
 '-y+1/2, -z+1/2, x+1/2'
 'y+1/2, x+1/2, z+1/2'
 '-y+1/2, -x+1/2, z+1/2'
 'y+1/2, -x+1/2, -z+1/2'
 '-y+1/2, x+1/2, -z+1/2'
 'x+1/2, z+1/2, y+1/2'
 '-x+1/2, z+1/2, -y+1/2'
 '-x+1/2, -z+1/2, y+1/2'
 'x+1/2, -z+1/2, -y+1/2'
 'z+1/2, y+1/2, x+1/2'
 'z+1/2, -y+1/2, -x+1/2'
 '-z+1/2, y+1/2, -x+1/2'
 '-z+1/2, -y+1/2, x+1/2'

_cell_length_a                     11.5887(9)
_cell_length_b                     11.5887(9)
_cell_length_c                     11.5887(9)
_cell_angle_alpha                  90
_cell_angle_beta                   90
_cell_angle_gamma                  90
_cell_volume                       1556.3(4)
_cell_formula_units_Z              1
_cell_measurement_reflns_used      1012
_cell_measurement_temperature      200
_cell_measurement_theta_max        28.49
_cell_measurement_theta_min        3.52
_shelx_estimated_absorpt_T_max     0.298
_shelx_estimated_absorpt_T_min     0.171
_exptl_absorpt_coefficient_mu      23.488
_exptl_absorpt_correction_T_max    0.2655
_exptl_absorpt_correction_T_min    0.1542
_exptl_absorpt_correction_type     multi-scan
_exptl_absorpt_process_details
;
SADABS-2016/2 (Bruker,2016/2) was used for absorption correction.
wR2(int) was 0.1515 before and 0.0444 after correction.
The Ratio of minimum to maximum transmission is 0.5808.
The \l/2 correction factor is Not present.
;
_exptl_absorpt_special_details     ?
_exptl_crystal_colour              silver
_exptl_crystal_density_diffrn      6.220
_exptl_crystal_density_meas        ?
_exptl_crystal_density_method      ?
_exptl_crystal_description         block
_exptl_crystal_F_000               2465
loop_
  _exptl_crystal_face_index_h
  _exptl_crystal_face_index_k
  _exptl_crystal_face_index_l
  _exptl_crystal_face_perp_dist
 7.00 3.00 3.00 0.0500
 7.00 -6.00 4.00 0.0530
 -5.00 -5.00 -1.00 0.0350
 4.00 0.00 1.00 0.0550
 5.00 3.00 -5.00 0.0330
 1.00 5.00 1.00 0.0320
 -2.00 3.00 4.00 0.0240
 -4.00 -3.00 4.00 0.0200
 2.00 -5.00 -5.00 0.0430
 9.00 8.00 2.00 0.0360
 -5.00 9.00 -1.00 0.0370
 -9.00 3.00 -2.00 0.0350
 4.00 -7.00 1.00 0.0600

_exptl_crystal_size_max            0.116
_exptl_crystal_size_mid            0.098
_exptl_crystal_size_min            0.068
_exptl_transmission_factor_max     ?
_exptl_transmission_factor_min     ?
_diffrn_reflns_av_R_equivalents    0.0467
_diffrn_reflns_av_unetI/netI       0.0264
_diffrn_reflns_Laue_measured_fraction_full  1.000
_diffrn_reflns_Laue_measured_fraction_max  1.000
_diffrn_reflns_limit_h_max         15
_diffrn_reflns_limit_h_min         -13
_diffrn_reflns_limit_k_max         15
_diffrn_reflns_limit_k_min         -16
_diffrn_reflns_limit_l_max         16
_diffrn_reflns_limit_l_min         -11
_diffrn_reflns_number              3672
_diffrn_reflns_point_group_measured_fraction_full  1.000
_diffrn_reflns_point_group_measured_fraction_max  1.000
_diffrn_reflns_theta_full          25.242
_diffrn_reflns_theta_max           30.380
_diffrn_reflns_theta_min           2.485
_diffrn_ambient_temperature        200.00
_diffrn_detector_area_resol_mean   ?
_diffrn_measured_fraction_theta_full  1.000
_diffrn_measured_fraction_theta_max  1.000
_diffrn_measurement_device_type    'Bruker APEX-II CCD'
_diffrn_measurement_method         '\f and \w scans'
_diffrn_radiation_type             MoK\a
_diffrn_radiation_wavelength       0.71073
_diffrn_source                     ?
_diffrn_source_current             30.0
_diffrn_source_power               1.38
_diffrn_source_voltage             46.0
_diffrn_standards_number           0
_reflns_Friedel_coverage           0.766
_reflns_Friedel_fraction_full      1.000
_reflns_Friedel_fraction_max       1.000
_reflns_number_gt                  453
_reflns_number_total               475
_reflns_special_details
;
 Reflections were merged by SHELXL according to the crystal
 class for the calculation of statistics and refinement.
 
 _reflns_Friedel_fraction is defined as the number of unique
 Friedel pairs measured divided by the number that would be
 possible theoretically, ignoring centric projections and
 systematic absences. Completness statistics refer to single and
 composite reflections containing twin component 1 only.
;
_reflns_threshold_expression       'I > 2\s(I)'
_computing_cell_refinement         'SAINT V8.40A (Bruker, 2019)'
_computing_data_collection         ?
_computing_data_reduction          'SAINT V8.40A (Bruker, 2019)'
_computing_molecular_graphics      'Olex2 1.3 (Dolomanov et al., 2009)'
_computing_publication_material    'Olex2 1.3 (Dolomanov et al., 2009)'
_computing_structure_refinement    'SHELXL 2018/3 (Sheldrick, 2015)'
_computing_structure_solution      'SHELXT 2018/2 (Sheldrick, 2018)'
_refine_diff_density_max           0.647
_refine_diff_density_min           -0.552
_refine_diff_density_rms           0.140
_refine_ls_abs_structure_details
;
 Refined as an inversion twin.
;
_refine_ls_abs_structure_Flack     0.07(12)
_refine_ls_extinction_coef         0.00177(7)
_refine_ls_extinction_expression  
 'Fc^*^=kFc[1+0.001xFc^2^\l^3^/sin(2\q)]^-1/4^'
_refine_ls_extinction_method       'SHELXL-2018/3 (Sheldrick 2018)'
_refine_ls_goodness_of_fit_ref     1.142
_refine_ls_hydrogen_treatment      undef
_refine_ls_matrix_type             full
_refine_ls_number_parameters       22
_refine_ls_number_reflns           475
_refine_ls_number_restraints       0
_refine_ls_R_factor_all            0.0216
_refine_ls_R_factor_gt             0.0192
_refine_ls_restrained_S_all        1.142
_refine_ls_shift/su_max            0.000
_refine_ls_shift/su_mean           0.000
_refine_ls_structure_factor_coef   Fsqd
_refine_ls_weighting_details      
 'w=1/[\s^2^(Fo^2^)+(0.0084P)^2^+2.8307P] where P=(Fo^2^+2Fc^2^)/3'
_refine_ls_weighting_scheme        calc
_refine_ls_wR_factor_gt            0.0330
_refine_ls_wR_factor_ref           0.0335
_refine_special_details
;
 Refined as a 2-component inversion twin.
;
_olex2_refinement_description
;
1. Twinned data refinement
 Scales: 0.93(12)
 0.07(12)
2. Shared sites
{Sn2, Ga2}
{Sn1, Ga1}
{Sn3, Ga3}
{Sn4, Ga4}
3. Uiso/Uaniso restraints and constraints
Uanis(Sn2) = Uanis(Ga2)
Uanis(Sn1) = Uanis(Ga1)
Uanis(Sn3) = Uanis(Ga3)
Uanis(Sn4) = Uanis(Ga4)
4. Others
 Sof(Ga3)=0.16667*(1-FVAR(2))
 Sof(Sn3)=0.16667*FVAR(2)
 Sof(Ga4)=0.04167*(1-FVAR(3))
 Sof(Sn4)=0.04167*FVAR(3)
 Sof(Ga1)=0.5*(1-FVAR(4))
 Sof(Sn1)=0.5*FVAR(4)
 Sof(Ga2)=0.25*(1-FVAR(5))
 Sof(Sn2)=0.25*FVAR(5)
;
_atom_sites_solution_hydrogens     .
_atom_sites_solution_primary       dual
_atom_sites_solution_secondary     ?
loop_
  _atom_site_label
  _atom_site_type_symbol
  _atom_site_fract_x
  _atom_site_fract_y
  _atom_site_fract_z
  _atom_site_U_iso_or_equiv
  _atom_site_adp_type
  _atom_site_occupancy
  _atom_site_site_symmetry_order
  _atom_site_calc_flag
  _atom_site_refinement_flags_posn
  _atom_site_refinement_flags_adp
  _atom_site_refinement_flags_occupancy
  _atom_site_disorder_assembly
  _atom_site_disorder_group
 Ba Ba -0.31513(7) -0.31513(7) -0.31513(7) 0.0345(5) Uani 1 6 d S T P . .
 Sn1 Sn -0.08429(5) -0.08429(5) -0.35137(6) 0.0141(2) Uani 0.698(13) 2 d S T P .
 .
 Sn2 Sn -0.250000 -0.500000 0.000000 0.0182(4) Uani 0.849(18) 4 d S T P . .
 Sn3 Sn -0.13423(7) -0.13423(7) -0.13423(7) 0.0126(5) Uani 0.326(19) 6 d S T P .
 .
 Sn4 Sn 0.000000 0.000000 0.000000 0.0100(8) Uani 0.78(3) 24 d S T P . .
 Ga1 Ga -0.08429(5) -0.08429(5) -0.35137(6) 0.0141(2) Uani 0.302(13) 2 d S T P .
 .
 Ga2 Ga -0.250000 -0.500000 0.000000 0.0182(4) Uani 0.151(18) 4 d S T P . .
 Ga3 Ga -0.13423(7) -0.13423(7) -0.13423(7) 0.0126(5) Uani 0.674(19) 6 d S T P .
 .
 Ga4 Ga 0.000000 0.000000 0.000000 0.0100(8) Uani 0.22(3) 24 d S T P . .

loop_
  _atom_site_aniso_label
  _atom_site_aniso_U_11
  _atom_site_aniso_U_22
  _atom_site_aniso_U_33
  _atom_site_aniso_U_23
  _atom_site_aniso_U_13
  _atom_site_aniso_U_12
 Ba 0.0345(5) 0.0345(5) 0.0345(5) -0.0092(3) -0.0092(3) -0.0092(3)
 Sn1 0.0151(3) 0.0151(3) 0.0122(4) -0.0001(2) -0.0001(2) -0.0007(3)
 Sn2 0.0142(5) 0.0202(4) 0.0202(4) 0.000 0.000 0.000
 Sn3 0.0126(5) 0.0126(5) 0.0126(5) -0.0008(3) -0.0008(3) -0.0008(3)
 Sn4 0.0100(8) 0.0100(8) 0.0100(8) 0.000 0.000 0.000
 Ga1 0.0151(3) 0.0151(3) 0.0122(4) -0.0001(2) -0.0001(2) -0.0007(3)
 Ga2 0.0142(5) 0.0202(4) 0.0202(4) 0.000 0.000 0.000
 Ga3 0.0126(5) 0.0126(5) 0.0126(5) -0.0008(3) -0.0008(3) -0.0008(3)
 Ga4 0.0100(8) 0.0100(8) 0.0100(8) 0.000 0.000 0.000

_geom_special_details
;
 All esds (except the esd in the dihedral angle between two l.s. planes)
 are estimated using the full covariance matrix.  The cell esds are taken
 into account individually in the estimation of esds in distances, angles
 and torsion angles; correlations between esds in cell parameters are only
 used when they are defined by crystal symmetry.  An approximate (isotropic)
 treatment of cell esds is used for estimating esds involving l.s. planes.
;
loop_
  _geom_bond_atom_site_label_1
  _geom_bond_atom_site_label_2
  _geom_bond_distance
  _geom_bond_site_symmetry_2
  _geom_bond_publ_flag
 Ba Sn1 3.8065(13) . ?
 Ba Sn1 3.8485(7) 32_444 ?
 Ba Sn1 3.8485(7) 27_444 ?
 Ba Sn1 3.8065(13) 9 ?
 Ba Sn1 3.8065(13) 5 ?
 Ba Sn3 3.6310(19) . ?
 Ba Sn3 3.7900(11) 28_444 ?
 Ba Sn3 3.7900(11) 26_444 ?
 Ba Sn3 3.7900(11) 27_444 ?
 Ba Sn4 3.7108(14) 25_444 ?
 Sn1 Sn1 2.7628(16) 2 ?
 Sn1 Sn2 2.7584(5) 26_444 ?
 Sn1 Sn2 2.7584(5) 5 ?
 Sn1 Sn3 2.6461(8) . ?
 Sn3 Sn4 2.6944(14) . ?

loop_
  _geom_angle_atom_site_label_1
  _geom_angle_atom_site_label_2
  _geom_angle_atom_site_label_3
  _geom_angle
  _geom_angle_site_symmetry_1
  _geom_angle_site_symmetry_3
  _geom_angle_publ_flag
 Sn1 Ba Sn1 70.19(3) . 5 ?
 Sn1 Ba Sn1 100.593(16) 5 27_444 ?
 Sn1 Ba Sn1 76.766(18) 9 32_444 ?
 Sn1 Ba Sn1 70.19(3) . 9 ?
 Sn1 Ba Sn1 146.91(3) 5 32_444 ?
 Sn1 Ba Sn1 76.766(18) 9 27_444 ?
 Sn1 Ba Sn1 146.91(3) . 27_444 ?
 Sn1 Ba Sn1 69.32(2) 32_444 27_444 ?
 Sn1 Ba Sn1 100.593(16) . 32_444 ?
 Sn1 Ba Sn1 70.19(3) 5 9 ?
 Sn3 Ba Sn1 96.31(2) 27_444 9 ?
 Sn3 Ba Sn1 41.599(17) . . ?
 Sn3 Ba Sn1 40.528(15) 27_444 27_444 ?
 Sn3 Ba Sn1 141.029(9) 26_444 9 ?
 Sn3 Ba Sn1 96.31(2) 28_444 5 ?
 Sn3 Ba Sn1 141.029(9) 27_444 . ?
 Sn3 Ba Sn1 108.47(4) 26_444 27_444 ?
 Sn3 Ba Sn1 141.029(9) 28_444 . ?
 Sn3 Ba Sn1 141.029(9) 27_444 5 ?
 Sn3 Ba Sn1 96.31(2) 26_444 . ?
 Sn3 Ba Sn1 110.69(2) . 27_444 ?
 Sn3 Ba Sn1 40.528(15) 27_444 32_444 ?
 Sn3 Ba Sn1 69.917(18) 28_444 27_444 ?
 Sn3 Ba Sn1 108.47(4) 28_444 32_444 ?
 Sn3 Ba Sn1 141.029(9) 26_444 5 ?
 Sn3 Ba Sn1 69.917(18) 26_444 32_444 ?
 Sn3 Ba Sn1 41.599(17) . 9 ?
 Sn3 Ba Sn1 41.599(17) . 5 ?
 Sn3 Ba Sn1 110.69(2) . 32_444 ?
 Sn3 Ba Sn1 141.029(9) 28_444 9 ?
 Sn3 Ba Sn3 70.97(4) 27_444 28_444 ?
 Sn3 Ba Sn3 137.91(2) . 27_444 ?
 Sn3 Ba Sn3 70.97(4) 28_444 26_444 ?
 Sn3 Ba Sn3 137.91(2) . 26_444 ?
 Sn3 Ba Sn3 137.91(2) . 28_444 ?
 Sn3 Ba Sn3 70.97(4) 27_444 26_444 ?
 Sn3 Ba Sn4 180.00(6) . 25_444 ?
 Sn4 Ba Sn1 69.31(2) 25_444 27_444 ?
 Sn4 Ba Sn1 69.31(2) 25_444 32_444 ?
 Sn4 Ba Sn1 138.401(17) 25_444 5 ?
 Sn4 Ba Sn1 138.401(17) 25_444 9 ?
 Sn4 Ba Sn1 138.401(17) 25_444 . ?
 Sn4 Ba Sn3 42.09(2) 25_444 28_444 ?
 Sn4 Ba Sn3 42.09(2) 25_444 26_444 ?
 Sn4 Ba Sn3 42.09(2) 25_444 27_444 ?
 Ba Sn1 Ba 103.86(4) 27_454 28_544 ?
 Ba Sn1 Ba 107.544(16) . 28_544 ?
 Ba Sn1 Ba 107.544(16) . 27_454 ?
 Sn1 Sn1 Ba 68.965(11) 2 27_454 ?
 Sn1 Sn1 Ba 173.666(17) 2 . ?
 Sn1 Sn1 Ba 68.965(11) 2 28_544 ?
 Sn2 Sn1 Ba 80.124(19) 5 . ?
 Sn2 Sn1 Ba 169.93(3) 26_444 28_544 ?
 Sn2 Sn1 Ba 79.351(18) 5 28_544 ?
 Sn2 Sn1 Ba 80.124(19) 26_444 . ?
 Sn2 Sn1 Ba 169.93(3) 5 27_454 ?
 Sn2 Sn1 Ba 79.351(18) 26_444 27_454 ?
 Sn2 Sn1 Sn1 103.997(16) 5 2 ?
 Sn2 Sn1 Sn1 103.997(16) 26_444 2 ?
 Sn2 Sn1 Sn2 95.92(2) 5 26_444 ?
 Sn3 Sn1 Ba 65.65(4) . . ?
 Sn3 Sn1 Ba 68.55(2) . 27_454 ?
 Sn3 Sn1 Ba 68.55(2) . 28_544 ?
 Sn3 Sn1 Sn1 108.02(3) . 2 ?
 Sn3 Sn1 Sn2 121.26(2) . 5 ?
 Sn3 Sn1 Sn2 121.26(2) . 26_444 ?
 Sn1 Sn2 Sn1 91.75(3) 27_444 26_445 ?
 Sn1 Sn2 Sn1 118.992(17) 11_545 26_445 ?
 Sn1 Sn2 Sn1 91.75(3) 9 11_545 ?
 Sn1 Sn2 Sn1 118.992(17) 27_444 9 ?
 Sn1 Sn2 Sn1 118.992(17) 27_444 11_545 ?
 Sn1 Sn2 Sn1 118.992(17) 9 26_445 ?
 Ba Sn3 Ba 112.62(2) . 26_445 ?
 Ba Sn3 Ba 106.15(3) 26_445 27_454 ?
 Ba Sn3 Ba 112.62(2) . 27_454 ?
 Ba Sn3 Ba 112.62(2) . 28_544 ?
 Ba Sn3 Ba 106.15(3) 26_445 28_544 ?
 Ba Sn3 Ba 106.15(3) 28_544 27_454 ?
 Sn1 Sn3 Ba 70.926(13) . 28_544 ?
 Sn1 Sn3 Ba 70.926(13) 5 26_445 ?
 Sn1 Sn3 Ba 70.926(13) 5 27_454 ?
 Sn1 Sn3 Ba 174.63(5) 5 28_544 ?
 Sn1 Sn3 Ba 72.76(3) 5 . ?
 Sn1 Sn3 Ba 72.76(3) . . ?
 Sn1 Sn3 Ba 174.63(5) 9 27_454 ?
 Sn1 Sn3 Ba 72.76(3) 9 . ?
 Sn1 Sn3 Ba 70.926(13) 9 26_445 ?
 Sn1 Sn3 Ba 174.63(5) . 26_445 ?
 Sn1 Sn3 Ba 70.926(13) . 27_454 ?
 Sn1 Sn3 Ba 70.926(13) 9 28_544 ?
 Sn1 Sn3 Sn1 111.60(3) 5 9 ?
 Sn1 Sn3 Sn1 111.60(3) . 9 ?
 Sn1 Sn3 Sn1 111.60(3) . 5 ?
 Sn1 Sn3 Sn4 107.24(3) . . ?
 Sn1 Sn3 Sn4 107.24(3) 5 . ?
 Sn1 Sn3 Sn4 107.24(3) 9 . ?
 Sn4 Sn3 Ba 67.38(2) . 27_454 ?
 Sn4 Sn3 Ba 67.38(2) . 26_445 ?
 Sn4 Sn3 Ba 180.00(7) . . ?
 Sn4 Sn3 Ba 67.38(2) . 28_544 ?
 Ba Sn4 Ba 109.5 27_454 26_445 ?
 Ba Sn4 Ba 109.5 28_544 27_454 ?
 Ba Sn4 Ba 109.5 25 27_454 ?
 Ba Sn4 Ba 109.5 28_544 26_445 ?
 Ba Sn4 Ba 109.5 25 28_544 ?
 Ba Sn4 Ba 109.5 25 26_445 ?
 Sn3 Sn4 Ba 70.5 3 28_544 ?
 Sn3 Sn4 Ba 180.00(4) 2 26_445 ?
 Sn3 Sn4 Ba 70.5 4 25 ?
 Sn3 Sn4 Ba 70.5 2 28_544 ?
 Sn3 Sn4 Ba 70.5 4 26_445 ?
 Sn3 Sn4 Ba 180.00(4) . 25 ?
 Sn3 Sn4 Ba 70.529(1) 2 25 ?
 Sn3 Sn4 Ba 70.5 . 27_454 ?
 Sn3 Sn4 Ba 70.5 . 26_445 ?
 Sn3 Sn4 Ba 70.5 4 27_454 ?
 Sn3 Sn4 Ba 70.5 3 26_445 ?
 Sn3 Sn4 Ba 180.00(4) 3 27_454 ?
 Sn3 Sn4 Ba 70.5 2 27_454 ?
 Sn3 Sn4 Ba 70.5 . 28_544 ?
 Sn3 Sn4 Ba 180.00(3) 4 28_544 ?
 Sn3 Sn4 Ba 70.529(1) 3 25 ?
 Sn3 Sn4 Sn3 109.5 4 2 ?
 Sn3 Sn4 Sn3 109.5 4 3 ?
 Sn3 Sn4 Sn3 109.5 . 3 ?
 Sn3 Sn4 Sn3 109.5 3 2 ?
 Sn3 Sn4 Sn3 109.5 . 2 ?
 Sn3 Sn4 Sn3 109.5 . 4 ?

_shelx_res_file
;
TITL mo_svib1610_0m_a.res in I-43m
    mo_svib1610_0m.res
    created by SHELXL-2018/3 at 12:49:51 on 06-Jan-2021
REM Old TITL mo_svib1610_0m in I-43m
REM SHELXT solution in I-43m: R1 0.072, Rweak 0.028, Alpha 0.003
REM <I/s> 0.000 for 0 systematic absences, Orientation as input
REM Flack x = 0.435 ( 0.109 ) from 134 Parsons' quotients
REM Formula found by SHELXT: Sn26 Ba
CELL 0.71073 11.5887 11.5887 11.5887 90 90 90
ZERR 1 0.0009 0.0009 0.0009 0 0 0
LATT -2
SYMM -X,-Y,+Z
SYMM -X,+Y,-Z
SYMM +X,-Y,-Z
SYMM +Z,+X,+Y
SYMM +Z,-X,-Y
SYMM -Z,-X,+Y
SYMM -Z,+X,-Y
SYMM +Y,+Z,+X
SYMM -Y,+Z,-X
SYMM +Y,-Z,-X
SYMM -Y,-Z,+X
SYMM +Y,+X,+Z
SYMM -Y,-X,+Z
SYMM +Y,-X,-Z
SYMM -Y,+X,-Z
SYMM +X,+Z,+Y
SYMM -X,+Z,-Y
SYMM -X,-Z,+Y
SYMM +X,-Z,-Y
SYMM +Z,+Y,+X
SYMM +Z,-Y,-X
SYMM -Z,+Y,-X
SYMM -Z,-Y,+X
SFAC Ba Ga Sn
UNIT 8 14.89 31.11
EADP Sn2 Ga2
EADP Sn1 Ga1
EADP Sn3 Ga3
EADP Sn4 Ga4
EXYZ Sn2 Ga2
EXYZ Sn1 Ga1
EXYZ Sn3 Ga3
EXYZ Sn4 Ga4

L.S. 10 0 0
PLAN  5
SIZE 0.068 0.098 0.116
TEMP 0
CONF
list 4
MORE -1
fmap 2 53
acta
TWIN -1 0 0 0 -1 0 0 0 -1 2
REM <olex2.extras>
REM <HklSrc "%.\\mo_svib1610_0m.hkl">
REM </olex2.extras>

WGHT    0.008400    2.830700
EXTI    0.001773
BASF   0.06749
FVAR       0.13633   0.32614   0.78368   0.69763   0.84893
BA    1   -0.315130   -0.315130   -0.315130    10.16667    0.03454    0.03454 =
         0.03454   -0.00919   -0.00919   -0.00919
SN1   3   -0.084289   -0.084289   -0.351369    40.50000    0.01509    0.01509 =
         0.01222   -0.00012   -0.00012   -0.00068
SN2   3   -0.250000   -0.500000    0.000000    50.25000    0.01420    0.02016 =
         0.02016    0.00000    0.00000    0.00000
SN3   3   -0.134234   -0.134234   -0.134234    20.16667    0.01260    0.01260 =
         0.01260   -0.00076   -0.00076   -0.00076
SN4   3    0.000000    0.000000    0.000000    30.04167    0.01001    0.01001 =
         0.01001    0.00000    0.00000    0.00000
GA1   2   -0.084289   -0.084289   -0.351369   -40.50000    0.01509    0.01509 =
         0.01222   -0.00012   -0.00012   -0.00068
GA2   2   -0.250000   -0.500000    0.000000   -50.25000    0.01420    0.02016 =
         0.02016    0.00000    0.00000    0.00000
GA3   2   -0.134234   -0.134234   -0.134234   -20.16667    0.01260    0.01260 =
         0.01260   -0.00076   -0.00076   -0.00076
GA4   2    0.000000    0.000000    0.000000   -30.04167    0.01001    0.01001 =
         0.01001    0.00000    0.00000    0.00000
HKLF 4


REM  mo_svib1610_0m_a.res in I-43m
REM wR2 = 0.0335, GooF = S = 1.142, Restrained GooF = 1.142 for all data
REM R1 = 0.0192 for 453 Fo > 4sig(Fo) and 0.0216 for all 475 data
REM 22 parameters refined using 0 restraints

END

WGHT      0.0084      2.8308

REM Highest difference peak  0.647,  deepest hole -0.552,  1-sigma level  0.140
Q1    1  -0.0502  0.0502 -0.0502  10.16667  0.05    0.65
Q2    1  -0.3075 -0.3075 -0.2550  10.50000  0.05    0.56
Q3    1   0.0000  0.0000 -0.1043  10.25000  0.05    0.53
Q4    1  -0.3989 -0.3989 -0.3989  10.16667  0.05    0.52
Q5    1  -0.0406 -0.1435 -0.3150  11.00000  0.05    0.49
;
_shelx_res_checksum                50733
_shelx_hkl_file
;
  -1   1   0    2.20    2.90
   0   1   1    1.80    2.50
   1  -1   0   -2.70    2.40
   1   0   1   13.90    3.00
   0  -2   0  584.14   20.10
   0   0   2  524.95   16.10
   0   2   0  564.44   20.30
   2   0   0  537.05   17.00
  -2   1   1   80.09   11.60
  -1  -1   2  109.79    6.80
  -1   1   2   94.49   10.10
  -1   2   1   95.79   12.40
   1  -2   1   78.59   10.20
   1  -1   2  106.49    9.60
   1   1   2  120.69   10.10
   1   2   1  105.69    9.00
   2  -1   1   77.39   10.10
   2   1   1   83.29    7.30
  -2   0   2  134.89    9.70
  -2   2   0  154.28   16.90
   0  -2   2  145.39    9.10
   0   2   2  159.08   11.90
   2  -2   0  143.89   16.50
   2   0   2  142.39   10.40
  -2   2   2 6975.20  128.19
   2  -2   2 7144.29  122.99
   2   2   2 6963.60  116.79
  -3   0   1  234.38   15.20
  -1   3   0  288.17   19.60
   0  -1   3  219.38   11.90
   0   1   3  247.28   14.00
   1  -3   0  231.38   17.70
   1   3   0  255.67   14.10
   3   0  -1  260.07   15.60
   3   0   1  247.08   13.70
  -1   0   3  237.18   12.50
   0  -3   1  239.98   13.70
   0   3   1  250.97   16.60
   1   0   3  244.78   13.60
   3  -1   0  228.38   19.30
   3   1   0  254.37   10.50
   3   2   1 4173.58   70.29
  -3   1   2 3994.80   83.29
  -2   3   1 4004.00   92.99
   2   1   3 3883.71   77.59
  -1   2   3 4075.29   81.39
   1  -2   3 4104.29   77.59
   3  -1   2 4142.39   80.89
   1   3   2 3973.50   78.49
   2  -3   1 4118.99   85.69
  -1  -3   2 4191.58   69.99
  -2  -1   3 4027.40   71.49
   3  -2  -1 3980.30   91.09
  -3   2   1 4060.99   90.99
   1   2   3 4153.28   79.59
  -2   1   3 4195.48   79.89
   3   1   2 4140.19   75.79
  -1   3   2 3970.20   85.69
   1  -3   2 4148.58   79.29
   2  -3  -1 4053.79   92.99
   2  -1   3 3998.90   79.19
  -1  -2   3 4267.07   71.99
   2   3   1 4120.29   72.89
   3  -2   1 4033.60   85.29
  -3  -1   2 4186.88   71.09
  -3   0   3 2234.88   49.10
  -3   3   0 2112.69   63.59
   0  -3   3 2146.39   47.10
   0   3   3 2217.98   54.79
   3  -3   0 2119.79   62.59
   3   0   3 2303.47   52.39
  -3  -2   3   54.29    6.20
  -3   2   3   70.79   12.90
  -3   3   2   51.59   13.00
  -2  -3   3   51.89    6.10
  -2   3   3   61.69   12.30
   2  -3   3   34.20    8.60
   2   3   3   46.70    8.90
   3  -3   2   50.79   11.40
   3  -2   3   64.09   11.40
   3   2   3   74.29   11.00
   3   3   2   48.60    7.80
   0  -4   0 1245.58   39.20
   0   0   4 1210.48   33.80
   0   4   0 1248.38   40.10
   4   0   0 1124.39   34.20
   4  -1   1 4031.30   83.79
   4   1  -1 4018.40   73.49
   4   1   1 4013.80   73.99
   4  -1  -1 3902.41   87.19
   1   4   1 3980.30   82.39
   1  -1   4 4022.50   79.09
   1   1   4 3987.60   80.49
  -4   1   1 3935.71   86.29
  -1  -4   1 4025.20   73.89
  -1  -1   4 3967.60   75.39
  -1   1   4 3998.50   79.99
  -1   4   1 3905.31   91.99
   1  -4   1 4045.40   84.59
   2   4   0  299.97   15.30
   4   0   2  307.47   17.20
   2  -4   0  294.47   22.90
   0   2   4  291.97   17.30
  -4   0   2  275.07   16.60
  -2   4   0  246.78   24.50
   0  -2   4  253.77   14.40
   4  -2   0  236.38   22.70
   4   2   0  292.07   10.80
   0   4   2  317.27   20.90
   2   0   4  263.17   16.40
  -4   2   0  278.97   21.30
  -2   0   4  270.97   15.00
   0  -4   2  308.07   16.50
  -2   4   2  601.24   33.20
   2  -4   2  582.44   27.60
  -2  -2   4  600.04   20.40
  -2   2   4  619.54   27.20
  -4  -2   2  623.44   19.60
   2   2   4  607.44   25.60
   2   4   2  590.64   24.10
   4  -2  -2  619.04   32.50
   4   2   2  607.24   22.30
   2  -2   4  599.44   25.70
   4  -2   2  569.14   28.30
   4   2  -2  625.54   20.50
  -2  -4   2  585.94   16.40
  -4   2   2  555.74   30.40
   3   1   4  633.04   26.50
   1   4   3  585.94   26.90
   4  -1   3  573.24   27.20
  -3   4   1  569.84   35.00
   3  -4   1  592.74   32.00
  -3  -1   4  607.14   21.50
  -1   3   4  619.64   28.60
   1  -3   4  573.94   24.40
  -1  -4   3  618.24   20.40
   4  -3  -1  607.74   34.60
  -4   1   3  614.14   27.60
   4   3   1  628.64   19.20
   3  -4  -1  607.44   34.40
  -4  -1   3  627.44   21.90
  -3   1   4  570.34   25.30
   1   3   4  660.43   27.80
  -1   4   3  627.74   30.90
   1  -4   3  596.64   25.50
   3   4   1  632.14   21.60
   3  -1   4  576.84   26.30
   4   1   3  598.74   25.20
  -1  -3   4  617.54   21.50
   4  -3   1  626.04   32.50
  -4   3   1  651.13   36.10
  -4  -3   3 2004.20   37.40
  -4   3   3 2052.19   64.99
  -3  -4   3 2073.89   37.60
  -3  -3   4 2034.30   41.90
  -3   3   4 2075.59   60.79
  -3   4   3 1970.60   65.29
   3  -4   3 1992.40   57.99
   3  -3   4 1979.70   56.59
   3   3   4 2063.89   54.39
   3   4   3 1956.30   51.19
   4  -3   3 2101.09   60.39
   4   3   3 2049.40   51.09
  -4   0   4 9931.11  165.78
  -4   4   0 9601.24  192.88
   0  -4   4 9999.00  163.68
   0   4   4 9571.54  176.28
   4  -4   0 9525.75  190.38
   4   0   4 9498.85  170.68
  -4  -2   4 1586.04   36.80
  -4   2   4 1502.25   50.19
  -4   4   2 1547.95   60.19
  -2  -4   4 1580.14   36.20
  -2   4   4 1500.05   53.29
   2  -4   4 1535.55   47.40
   2   4   4 1625.14   48.60
   4  -4  -2 1501.65   58.99
   4  -4   2 1525.15   54.09
   4  -2   4 1500.65   49.10
   4   2   4 1571.14   46.40
   4   4   2 1622.44   40.80
  -4  -4   4 4057.09   69.89
  -4   4   4 4195.18  106.69
   4  -4   4 4242.28  100.59
   4   4   4 4015.30   89.89
  -5   0   1  141.89   15.90
  -1  -5   0  123.99   15.60
  -1   5   0  131.89   18.70
   0  -1   5  111.49   13.10
   0   1   5   95.49   13.00
   1  -5   0  103.39   17.00
   1   5   0  157.38   17.20
   5   0  -1  111.09   15.00
   5   0   1  116.09   13.90
   5  -1   0  142.19   18.40
   5   1   0  131.79   12.60
   1   0   5  131.99   15.00
   0   5   1  126.09   18.00
   0  -5   1  130.89   15.40
  -1   0   5  118.69   13.60
   1   5   2 1542.75   48.90
   2  -5   1 1435.36   50.39
  -2  -1   5 1520.35   40.40
  -1  -5   2 1536.65   38.30
   5  -1   2 1414.56   47.00
   1  -2   5 1550.54   43.40
  -1   2   5 1472.85   45.70
   5   1  -2 1466.85   40.40
  -5   1   2 1467.15   48.30
   5  -2  -1 1505.45   53.29
  -2   5   1 1533.85   57.59
   2   1   5 1527.55   45.80
   5   2   1 1464.65   36.10
  -1   5   2 1509.25   55.09
   1   2   5 1517.95   46.20
  -2  -5   1 1489.55   35.60
   1  -5   2 1465.05   44.70
  -5   2   1 1434.56   52.39
   5  -1  -2 1388.66   48.50
  -1  -2   5 1516.45   39.80
  -5  -1   2 1541.35   39.70
   5   1   2 1437.76   41.10
   5   2  -1 1481.85   32.30
   2   5   1 1543.95   44.40
   2  -1   5 1419.86   43.80
  -2   1   5 1497.35   43.80
   2  -5  -1 1480.05   56.89
   5  -2   1 1412.26   49.50
   0   5   3 2678.53   73.79
   3   0   5 2691.13   66.69
  -3   0   5 2720.93   62.59
   0  -5   3 2770.12   61.79
   5   0   3 2729.23   68.19
   5  -3   0 2621.64   78.39
  -5   0   3 2777.52   66.09
  -3   5   0 2719.13   82.99
   0  -3   5 2777.42   61.89
   0   3   5 2730.33   69.89
   3  -5   0 2781.72   82.09
   3   5   0 2831.12   57.49
   5   3   0 2767.42   48.70
  -3   5   2 3444.56   99.09
   2   5   3 3451.45   81.29
   3  -5   2 3790.72   90.89
  -3  -2   5 3555.44   70.19
   5  -2   3 3480.95   85.79
  -2  -5   3 3514.35   65.19
   5   3   2 3568.74   71.39
  -5   2   3 3503.25   87.99
   5  -3  -2 3419.06   93.89
   2  -3   5 3561.34   80.89
   3   2   5 3603.84   81.99
  -2   3   5 3589.34   85.59
   3  -2   5 3511.95   82.39
   2   3   5 3367.06   81.49
   3  -5  -2 3495.35   98.99
  -5   3   2 3498.55   94.19
   3   5   2 3574.04   75.99
  -3   2   5 3546.85   83.29
   5   2   3 3587.44   77.39
  -2   5   3 3504.95   95.59
   2  -5   3 3609.14   83.69
  -3  -5   2 3616.14   58.89
   5  -3   2 3553.44   91.19
  -5  -2   3 3565.84   68.19
  -2  -3   5 3619.84   70.29
   1   5   4  213.48   22.70
   1  -4   5  232.78   17.10
   5  -4  -1  186.58   26.60
   4   1   5  199.28   20.70
   4  -5   1  209.98   26.70
  -4   5   1  203.78   28.30
   5  -1   4  237.08   23.60
  -4  -1   5  232.38   14.80
  -1   4   5  195.68   22.20
  -1  -5   4  188.38   13.20
  -5   1   4  235.88   23.10
   5   4   1  220.48   11.80
  -1  -4   5  194.78   13.80
   4  -1   5  222.28   21.80
   4  -5  -1  222.38   28.70
   1   4   5  182.78   20.50
   5  -4   1  231.48   27.90
   4   5   1  225.78   14.20
  -5  -1   4  196.98   14.70
  -1   5   4  223.68   25.30
   1  -5   4  197.48   19.40
  -4   1   5  168.08   18.20
   5   1   4  221.68   21.50
  -5   4   1  190.68   26.60
  -3   4   5   19.30   10.90
   5  -3   4   36.10   11.80
   3   5   4   30.80    9.70
   4  -5   3   54.39   14.10
   4   3   5   29.00   10.00
   5   4   3   30.50    8.40
  -5   3   4   30.90   12.60
  -4   5   3   22.20   12.30
  -3  -5   4   28.90    5.30
   5  -4  -3   32.00   14.40
   3  -4   5   41.00   11.30
  -4  -3   5   40.00    7.00
  -5   4   3   42.20   14.40
  -4   3   5   25.20   10.90
  -3  -4   5   20.80    5.90
  -3   5   4   21.50   12.30
   3  -5   4   14.50    8.70
   3   4   5   39.70   11.70
   4  -3   5   37.30   11.50
   4   5   3   32.10    9.30
   5   3   4   28.20    9.30
   5  -4   3   20.50   11.20
  -5  -3   4   49.90    7.10
  -5   0   5 1803.82   50.89
  -5   5   0 1690.53   68.79
   0  -5   5 1748.43   48.50
   0   5   5 1848.42   60.69
   5  -5   0 1907.71   71.29
   5   0   5 1667.53   54.99
  -5  -2   5  202.48   14.00
  -5   2   5  198.38   23.20
  -5   5   2  251.87   32.30
  -2  -5   5  194.18   13.30
  -2   5   5  217.48   27.00
   2  -5   5  185.48   20.80
   2   5   5  231.38   24.70
   5  -5  -2  230.98   30.70
   5  -5   2  177.18   24.70
   5  -2   5  179.28   21.90
   5   2   5  244.18   23.60
   5   5   2  220.18   15.20
  -5  -4   5 1191.28   30.10
  -5   4   5 1195.88   53.79
  -5   5   4 1261.17   57.99
  -4  -5   5 1194.28   29.70
  -4   5   5 1125.89   53.89
   4  -5   5 1217.18   49.70
   4   5   5 1200.38   45.30
   5  -5   4 1255.07   53.29
   5  -4   5 1114.99   49.40
   5   4   5 1186.98   45.00
   5   5   4 1170.88   42.10
   0  -6   0  476.15   28.20
   0   0   6  597.24   27.40
   0   6   0  562.34   30.20
   6   0   0  534.65   25.90
   6   1   1 6239.18  115.19
   1  -1   6 6119.29  120.39
   1   1   6 6084.59  121.59
   1   6   1 6261.87  128.39
   6  -1  -1 5989.90  126.79
   6  -1   1 6040.10  126.29
   6   1  -1 6249.07  113.89
  -1   1   6 6012.60  120.79
  -1   6   1 6065.19  137.59
   1  -6  -1 6112.49  136.19
   1  -6   1 6264.77  127.79
  -1  -1   6 6174.18  117.29
  -1  -6   1 6342.07  116.69
  -6   1   1 6253.97  125.99
   2   0   6  445.86   25.00
   0  -2   6  530.05   24.80
   0   2   6  542.95   28.30
  -6   0   2  457.55   24.80
   2   6   0  473.95   23.90
   2  -6   0  501.95   33.50
   6   0  -2  479.45   26.60
   6   0   2  517.05   26.60
   6  -2   0  539.25   32.40
   6   2   0  510.75   19.50
  -2  -6   0  494.95   23.80
  -2   6   0  538.35   34.90
   0   6   2  518.45   32.40
  -2   0   6  502.55   24.60
   0  -6   2  485.35   24.60
  -2  -6   2  506.65   20.20
  -2  -2   6  555.44   23.70
  -2   2   6  577.94   28.80
   2   6   2  517.85   29.30
   6  -2  -2  567.14   33.70
   6  -2   2  571.84   32.50
   2  -6   2  543.65   30.50
  -6   2   2  568.74   32.60
  -2   6   2  543.45   37.40
   2   2   6  512.05   27.90
   6   2   2  514.05   23.70
   2  -2   6  542.45   27.40
   6   2  -2  553.04   20.40
  -1  -6   3  249.48   15.60
   6  -1   3  211.78   22.90
   6   1  -3  260.77   18.30
   6  -3  -1  310.27   32.20
  -1   3   6  253.17   24.50
   6   3   1  233.28   13.60
   1   6   3  193.68   22.10
  -6   1   3  245.98   24.50
  -3  -1   6  259.07   16.60
  -3   6   1  252.97   32.10
   1  -3   6  222.68   17.30
   3  -6   1  304.47   30.70
   3   1   6  229.48   23.00
   6  -1  -3  216.58   23.20
   3  -1   6  245.78   23.30
   1  -6   3  256.07   19.10
   3   6   1  243.28   18.30
  -6  -1   3  220.88   16.20
   3  -6  -1  231.08   29.30
   1   3   6  247.38   24.20
  -1  -3   6  245.78   16.30
   6  -3   1  229.68   27.00
  -6   3   1  258.57   30.10
  -3  -6   1  265.67   13.00
  -3   1   6  289.87   20.30
  -1   6   3  245.28   29.40
   6   1   3  217.88   20.70
   3   3   6 2305.97   66.89
   3  -6   3 2434.26   72.29
   6   3  -3 2297.17   44.80
  -3  -3   6 2351.36   54.39
  -3   3   6 2344.57   69.69
  -3   6   3 2290.87   81.79
  -6   3   3 2369.26   75.19
  -3  -6   3 2393.86   45.70
   3  -3   6 2470.25   67.79
   6  -3   3 2212.48   71.49
   3   6   3 2400.56   65.19
   6  -3  -3 2181.58   74.69
   6   3   3 2404.86   59.49
  -6   0   4 1605.84   50.19
   6   4   0 1631.24   32.80
   0  -6   4 1646.64   47.20
   6  -4   0 1609.94   64.69
   4   0   6 1601.24   53.69
   6   0   4 1573.94   53.29
   0   6   4 1614.04   59.49
  -4  -6   0 1694.73   39.30
  -4   6   0 1560.34   66.89
   0  -4   6 1572.94   46.40
   0   4   6 1657.03   55.79
   4  -6   0 1646.84   66.39
   4   6   0 1603.54   38.60
  -4   0   6 1611.44   48.10
   6  -2   4 1105.79   46.40
   4   2   6 1096.89   43.50
   4  -6   2 1058.19   49.80
  -4   6   2 1149.08   57.49
  -2   4   6 1159.38   48.10
   2  -4   6 1131.49   42.00
   6  -4  -2 1106.79   53.59
   2   6   4 1111.99   45.40
   6   4   2 1112.39   33.50
  -2  -6   4 1124.89   31.50
  -6   2   4 1110.19   46.40
  -4  -2   6 1082.59   34.50
   6  -4   2 1035.20   49.80
   4   6   2 1134.89   38.10
   2  -6   4 1086.79   43.10
   4  -2   6 1077.19   43.70
   4  -6  -2 1116.39   56.29
   2   4   6 1050.29   43.20
   6   2   4 1137.09   41.70
  -6   4   2 1124.59   52.79
  -2  -4   6 1074.99   33.60
  -4   2   6 1094.89   43.90
  -2   6   4 1105.09   52.79
  -6  -2   4 1110.09   34.20
   6  -4   4  138.89   22.40
   4   4   6  136.29   20.10
   4   6   4  159.98   19.70
   6  -4  -4  179.68   27.60
  -4  -4   6  148.29   13.40
  -4   4   6  168.88   24.10
  -4   6   4  173.68   28.30
   4  -6   4  126.19   20.60
   4  -4   6  153.58   21.50
  -6   4   4  123.79   22.30
  -4  -6   4  153.68    8.80
   6   4   4  168.78   19.00
   6  -5  -1  769.22   47.80
   5  -6   1  728.03   44.80
  -5  -1   6  773.42   31.00
   6  -1   5  776.42   39.00
  -1  -6   5  820.72   29.80
   5   1   6  828.72   38.60
   1   6   5  762.92   40.10
  -6   1   5  749.42   36.50
  -5   6   1  803.32   49.60
   6   5   1  798.92   23.70
  -1   5   6  778.02   41.20
   1  -5   6  751.62   33.00
  -6  -1   5  761.92   31.20
   5  -6  -1  732.43   46.90
  -6   5   1  823.32   49.30
   5   6   1  773.72   26.90
  -5   1   6  748.13   35.00
   6   1   5  808.52   37.60
  -1   6   5  724.63   41.60
   1  -6   5  787.02   33.60
   1   5   6  782.82   39.30
   5  -1   6  788.72   39.10
  -1  -5   6  783.82   29.80
   6  -5   1  868.71   48.60
  -5   6   3  959.10   54.19
   5   3   6  919.11   41.70
  -3   5   6 1004.20   48.60
   3  -5   6 1028.70   43.40
   6  -5  -3  925.71   51.59
   3   6   5  920.61   43.00
   5  -6   3 1016.20   50.49
  -5  -3   6  915.71   30.70
   6  -3   5 1009.50   47.00
  -3  -6   5  985.60   28.70
  -6   3   5  901.91   45.70
   6   5   3 1026.30   35.90
  -6  -3   5  950.10   30.10
  -3  -5   6  967.50   30.50
  -5   3   6  928.31   44.70
   6   3   5  892.41   39.50
  -3   6   5 1047.50   53.19
   3  -6   5  915.01   42.20
   5  -6  -3  986.40   54.89
   5  -3   6 1044.30   46.60
   5   6   3  947.51   35.80
   3   5   6  974.80   43.70
   6  -5   3 1006.80   50.69
  -6   5   3 1073.09   54.79
  -6   5   5 2475.15   87.89
  -5   5   6 2559.94   88.19
  -5   6   5 2553.14   91.49
   5  -6   5 2558.34   81.89
   5  -5   6 2618.04   81.79
   5   5   6 2599.54   76.89
   5   6   5 2685.23   75.29
   6  -5   5 2580.84   84.99
   6   5   5 2632.14   73.29
  -6   0   6   25.30   10.10
   0  -6   6   19.20    8.40
   0   6   6    7.60   11.20
   6  -6   0   15.10   15.10
   6   0   6   31.00   11.70
  -6  -2   6 4324.67   88.59
  -6   2   6 4039.20  102.69
  -6   6   2 4284.87  123.49
  -2  -6   6 4234.18   83.79
  -2   6   6 3896.81  110.79
   2  -6   6 4004.80   97.79
   2   6   6 4097.39  106.09
   6  -6  -2 4149.28  122.69
   6  -6   2 4128.09  117.79
   6  -2   6 4069.49  107.09
   6   2   6 4151.68  101.89
   6   6   2 4098.59   82.99
  -6   4   6   64.89   17.80
  -6   6   4  107.79   24.90
  -4   6   6   62.59   18.80
   4  -6   6   71.49   17.90
   4   6   6   38.20   14.30
   6  -6  -4   58.59   20.70
   6  -6   4   70.29   18.80
   6  -4   6   50.79   16.50
   6   4   6   50.39   13.80
   6   6   4   60.49   13.90
  -6   6   6 1324.37   66.19
   6  -6   6 1213.78   59.09
   6   6   6 1219.68   51.79
  -1  -7   0  701.03   33.80
  -1   7   0  726.83   38.90
   0  -1   7  714.23   31.40
   0   1   7  768.32   34.70
   1  -7   0  725.53   39.00
   1   7   0  703.23   33.60
   7   0  -1  722.93   32.80
   7   0   1  761.02   33.70
   0  -7   1  690.93   33.00
   0   7   1  703.83   39.50
   1   0   7  738.83   33.30
   7  -1   0  760.02   36.20
   7   1   0  742.43   29.60
   0  -7  -1  723.63   39.20
  -1   0   7  696.53   31.90
   2   1   7 1285.27   47.80
   7   1  -2 1182.78   39.20
  -2  -1   7 1263.97   42.20
   7  -1   2 1241.28   48.80
  -1  -7   2 1278.87   39.90
   7   2   1 1232.28   37.20
  -1   2   7 1246.78   46.50
   1   7   2 1234.48   51.79
   2  -7   1 1203.78   50.79
  -7   1   2 1276.27   47.50
   7  -2  -1 1336.77   53.09
  -2   7   1 1115.49   54.29
   1  -2   7 1283.37   44.10
  -1   7   2 1282.47   57.09
   2   7   1 1218.48   45.70
   7   1   2 1255.37   43.20
  -2  -7   1 1244.58   37.90
   7  -2   1 1311.97   51.99
  -1  -2   7 1198.18   40.70
   1  -7   2 1261.77   46.50
   7   2  -1 1220.98   34.00
   1   2   7 1185.08   46.30
  -2   1   7 1225.88   44.40
   2  -1   7 1268.97   46.30
   2  -7  -1 1272.77   56.09
   7  -1  -2 1285.77   48.90
   3   7   0 1292.27   40.50
   0   3   7 1409.36   51.69
   3  -7   0 1383.16   60.69
   7  -3   0 1383.26   57.99
   7   3   0 1389.96   33.60
   7   0  -3 1355.26   47.70
   7   0   3 1324.27   49.10
  -7   0   3 1381.86   46.20
  -3  -7   0 1348.86   40.60
  -3   7   0 1423.56   62.29
   0  -3   7 1401.66   44.90
   3   0   7 1391.26   50.29
  -3   0   7 1319.27   45.40
   0  -7   3 1394.96   44.70
   0   7   3 1348.57   57.99
  -3   7   2  360.66   40.30
   7   3   2  396.16   20.90
   2  -3   7  369.16   24.70
  -3  -2   7  389.06   21.50
  -7   2   3  411.56   28.90
   3  -7   2  389.76   29.90
   3   2   7  347.67   26.00
   7  -3  -2  453.75   39.70
   7  -2   3  368.26   28.50
  -2  -7   3  401.46   18.70
  -2   3   7  428.16   28.50
   7   2  -3  365.86   19.30
   2   7   3  414.66   29.80
   2  -7   3  432.26   28.60
   3   7   2  395.26   26.30
   7  -2  -3  348.07   32.30
  -2  -3   7  374.46   21.60
   7   3  -2  394.86   13.60
  -3  -7   2  385.76   16.40
   3  -2   7  425.76   27.40
   2   3   7  416.46   27.90
   7   2   3  404.16   23.80
   7  -3   2  358.56   35.00
  -2   7   3  352.96   38.40
   3  -7  -2  357.26   38.50
  -7   3   2  405.46   31.30
  -7  -2   3  366.66   18.90
  -3   2   7  413.46   26.90
   4   1   7  266.17   26.90
   7  -4  -1  186.98   29.50
   7   4   1  233.48   13.80
   7   1  -4  286.37   21.20
  -1   4   7  258.37   28.00
   1   7   4  255.67   28.50
  -4  -1   7  241.08   17.90
  -4   7   1  238.68   33.40
  -1  -7   4  239.78   17.10
   4  -7   1  225.08   30.80
   7  -1   4  274.57   28.40
   1  -4   7  259.97   20.20
  -7   1   4  246.88   25.50
  -4   1   7  259.97   25.00
   7   1   4  248.58   25.30
  -7   4   1  284.27   35.40
  -1   7   4  248.28   32.20
   4   7   1  258.87   19.10
   7  -1  -4  244.78   26.70
  -7  -1   4  226.48   21.00
   1  -7   4  244.88   23.60
  -1  -4   7  196.38   18.70
   4  -1   7  242.48   25.30
   4  -7  -1  229.38   32.30
  -4  -7   1  254.57   11.90
   7  -4   1  238.58   30.50
   1   4   7  232.98   26.30
   7   4   3  508.05   26.00
   7  -4  -3  504.65   37.60
  -3  -7   4  501.35   18.90
   3   7   4  443.16   30.20
  -4  -3   7  550.14   24.20
  -3   4   7  452.35   32.50
   7  -3   4  487.75   35.10
   4  -7   3  546.45   36.70
  -4   7   3  465.65   47.10
   4   3   7  579.94   34.00
   3  -4   7  540.05   31.30
  -7   3   4  530.75   35.50
   4  -3   7  553.54   32.70
   7  -3  -4  490.35   35.50
  -4   3   7  513.35   32.90
   3   4   7  484.55   31.80
  -3   7   4  567.34   43.10
   3  -7   4  446.66   30.80
   4   7   3  478.05   28.10
  -3  -4   7  483.65   23.30
   7  -4   3  580.84   38.60
   4  -7  -3  515.65   49.10
  -7   4   3  476.85   36.10
   7   3   4  519.35   28.60
   0   5   7  428.76   31.40
  -5   0   7  384.46   24.60
   0  -7   5  336.37   22.20
   0   7   5  370.06   36.90
   7   0   5  322.37   30.70
  -7   0   5  379.66   25.70
  -5   7   0  376.26   43.20
   7  -5   0  351.16   39.60
   5  -7   0  320.17   39.70
   0  -5   7  357.26   22.60
   5   0   7  354.16   27.60
   5   2   7 1819.52   63.09
  -2   5   7 1834.52   68.09
   7  -5  -2 1924.51   76.39
   2  -5   7 1746.03   57.69
   7   5   2 1774.02   45.80
  -5   7   2 1755.62   77.29
   5  -7   2 1660.33   69.59
   2   7   5 1741.13   64.29
  -7   2   5 1788.52   63.29
  -5  -2   7 1898.61   51.89
  -2  -7   5 1751.22   45.60
   7  -2   5 1802.22   66.99
   5  -2   7 1794.42   64.59
  -2  -5   7 1806.92   49.20
   5  -7  -2 1720.23   75.89
   2  -7   5 1793.12   59.39
  -2   7   5 1812.12   73.89
   2   5   7 1834.22   65.39
   7   2   5 1803.92   60.19
  -7   5   2 1832.42   74.39
   7  -5   2 1793.52   72.99
  -5   2   7 1897.41   62.49
   5   7   2 1840.72   51.79
  -7  -2   5 1825.32   50.39
  -5   7   4  368.46   43.60
   5  -7   4  362.16   37.20
   7  -5  -4  301.57   37.40
  -7   4   5  355.46   37.60
   7  -4   5  387.96   38.70
  -5  -4   7  348.27   19.30
   7   5   4  369.66   24.80
   5   4   7  358.36   33.80
  -4   5   7  322.77   36.40
   4   7   5  393.16   35.00
   4  -5   7  363.16   34.30
  -7   5   4  373.56   40.30
   4   5   7  358.76   33.40
   5  -7  -4  395.26   43.70
  -4   7   5  415.06   46.10
   4  -7   5  351.16   33.80
  -4  -5   7  373.26   19.70
   5   7   4  359.76   26.40
   7  -5   4  340.47   38.20
   5  -4   7  336.07   33.90
   7  -4  -5  441.46   42.90
  -5   4   7  390.96   38.40
   7   4   5  316.67   29.50
  -1   6   7  448.86   41.90
  -6  -1   7  368.46   24.30
   6  -7   1  332.47   40.30
   7  -1   6  429.96   39.10
  -7   1   6  382.76   28.00
  -1  -7   6  401.46   22.80
   1  -6   7  331.07   24.00
   6   1   7  389.96   30.20
   1   7   6  425.96   39.60
   7  -6  -1  377.26   43.80
  -6   7   1  394.26   45.90
   6  -7  -1  301.07   39.60
  -7   6   1  416.46   45.60
   7   1   6  390.26   29.90
  -1   7   6  399.06   41.00
   1   6   7  408.96   38.50
  -7  -1   6  433.06   26.80
   6  -1   7  411.06   31.80
   1  -7   6  337.27   24.80
  -1  -6   7  356.56   22.00
   7  -6   1  363.66   41.90
  -6   1   7  417.86   28.50
   7  -6  -3 1395.16   67.69
  -6   7   3 1386.66   69.29
   6  -7   3 1320.37   64.29
  -3   6   7 1341.77   62.59
  -7   3   6 1250.87   56.69
  -6  -3   7 1242.28   40.90
   6   3   7 1301.07   54.89
   3   7   6 1205.68   54.59
  -3  -7   6 1347.97   38.00
   3  -6   7 1305.67   53.79
   7  -3   6 1356.26   60.59
   6  -7  -3 1334.87   67.19
   3   6   7 1401.96   58.19
   6  -3   7 1331.87   56.99
  -7   6   3 1404.86   66.79
  -3   7   6 1270.77   64.19
   6   7   3 1261.47   44.40
   7   3   6 1205.28   51.19
   7  -6   3 1292.47   63.59
  -3  -6   7 1308.77   39.60
   3  -7   6 1293.07   52.89
  -6   3   7 1297.17   56.29
   7  -6  -5   20.50   18.70
   7  -5   6   18.80   14.10
  -7   5   6    4.60   14.60
  -5   6   7   16.90   15.30
   5  -6   7   30.50   14.20
   6   5   7   17.00   13.10
   7   6   5   30.80   12.00
   6  -7   5   38.90   15.90
   5   7   6   16.80   11.50
  -6   7   5   -6.10   14.20
  -7   6   5   30.20   17.10
  -6   5   7   21.00   15.00
  -5   7   6    5.80   13.40
   5  -7   6   27.20   14.00
   6   7   5   13.80   11.10
   6  -5   7   43.50   16.80
   5   6   7   17.10   12.80
   7   5   6   31.80   13.30
   7  -6   5   53.79   18.40
   6  -7  -5   23.00   16.40
  -7   0   7 3667.43   92.89
   0  -7   7 3588.04   86.79
   0   7   7 3528.85  108.59
   7  -7   0 3641.04  119.99
   7   0   7 3567.54  101.39
  -7  -2   7 1367.66   46.60
  -7   2   7 1253.97   55.19
  -7   7   2 1342.47   70.79
  -2  -7   7 1275.17   42.00
  -2   7   7 1212.88   62.19
   2  -7   7 1221.18   51.09
   2   7   7 1219.28   58.69
   7  -7  -2 1326.67   69.69
   7  -7   2 1297.77   67.19
   7  -2   7 1285.77   58.49
   7   2   7 1211.38   54.09
  -7   4   7 2550.04   89.09
  -7   7   4 2489.35   97.49
  -4   7   7 2415.26   94.19
   4  -7   7 2288.97   79.29
   4   7   7 2456.55   83.29
   7  -7  -4 2554.54   96.59
   7  -7   4 2549.04   92.39
   7  -4   7 2531.25   89.29
   7   4   7 2598.94   81.39
  -7   6   7   75.19   23.10
  -7   7   6   87.19   24.90
  -6   7   7  104.09   28.30
   6  -7   7   97.09   22.30
   6   7   7   89.49   20.40
   7  -7  -6   85.19   25.20
   7  -7   6   76.69   21.90
   7  -6   7   77.09   20.80
   7   6   7   81.99   19.20
   7   7   6   75.59   18.30
   0  -8   0  761.62   38.90
   0   0   8  749.23   35.60
   0   8   0  762.52   39.00
   8   0   0  717.43   34.40
   1   8   1  802.52   41.30
   8  -1  -1  747.23   37.80
   8  -1   1  822.72   40.10
   8   1  -1  806.02   33.00
   8   1   1  903.61   35.60
   1  -1   8  764.52   36.00
   1   1   8  830.62   38.90
  -1   1   8  709.23   35.80
  -1   8   1  906.21   48.40
   1  -8  -1  884.31   46.70
   1  -8   1  776.22   40.60
  -1  -8   1  845.52   35.80
  -1  -1   8  799.82   35.30
  -1  -8  -1  833.42   41.70
   0  -8   2 1518.15   50.69
   0  -2   8 1490.95   49.99
   0   2   8 1508.35   54.99
   2  -8   0 1529.85   63.29
  -2   8   0 1458.15   62.89
  -2  -8   0 1481.75   49.00
   2   8   0 1542.45   50.19
   0  -8  -2 1503.55   62.09
   8   2   0 1455.55   42.20
  -2   0   8 1479.95   50.39
   8   0   2 1429.46   51.89
   0   8   2 1534.95   63.59
   2   0   8 1542.65   53.69
   8  -2   0 1484.35   58.39
   8   0  -2 1459.95   50.19
   2   2   8  929.51   42.80
   2  -2   8  830.72   38.80
   2  -8   2  872.41   43.50
  -2   2   8  908.21   41.90
  -2   8   2  887.71   52.29
   2  -8  -2 1007.30   54.59
  -8   2   2  914.01   45.20
  -2  -8   2  867.61   31.20
  -2  -2   8  891.51   36.10
   2   8   2  887.41   43.90
   8  -2  -2  996.80   47.60
   8  -2   2  966.80   46.80
   8   2  -2  832.22   29.80
   8   2   2  845.42   34.60
   8  -3  -1  981.90   50.39
   3   1   8  956.80   43.60
   3  -8   1 1030.20   51.59
  -8   1   3  952.20   42.50
  -3  -8  -1  983.60   40.10
   8  -1   3  978.90   46.10
   8   1  -3  997.40   37.50
  -1  -8   3  996.60   36.60
   1  -3   8  925.21   39.70
  -3   8   1 1031.80   56.69
   1   8   3 1092.69   51.99
  -1   3   8 1066.59   47.10
   8   3   1  986.00   32.40
  -3  -1   8  953.00   38.00
   1   3   8  980.40   44.90
  -8  -1   3  982.30   36.60
  -1   8   3  968.70   55.49
   8  -1  -3  974.10   44.30
   3  -8  -1  974.00   54.09
   1  -8   3  929.01   41.50
  -1  -3   8  957.10   37.70
   3  -1   8  912.01   42.60
   8  -3   1  982.30   49.20
  -3   1   8  918.71   40.50
   8   1   3 1050.49   43.00
   3   8   1 1031.10   41.40
  -3  -8   1  989.60   32.20
   3  -3   8 1418.46   54.29
   8   3   3 1408.86   46.60
   3  -8   3 1397.06   56.99
   3  -8  -3 1393.06   67.19
  -3   3   8 1390.56   55.89
   3   8   3 1427.56   55.49
   8  -3  -3 1490.05   61.39
   8  -3   3 1339.87   60.79
   3   3   8 1413.56   56.49
  -8   3   3 1316.27   57.19
  -3  -8   3 1374.96   39.30
  -3  -3   8 1362.66   44.90
  -3   8   3 1347.77   68.89
   4   0   8 1387.16   54.39
   0   8   4 1545.35   66.49
   0  -4   8 1368.56   47.40
   0   4   8 1371.36   56.59
   4  -8   0 1346.77   65.49
  -8   0   4 1310.17   48.40
  -4  -8   0 1374.56   51.99
  -4   8   0 1347.37   67.49
   8  -4   0 1432.06   64.39
   0  -8   4 1459.45   49.00
  -4   0   8 1296.37   48.50
   8   0  -4 1361.06   49.70
   8   0   4 1369.66   54.09
  -2   4   8  461.85   33.60
   2   8   4  463.15   34.90
  -2  -8   4  509.15   23.10
  -8   2   4  461.15   33.40
   2  -4   8  555.04   31.80
   4   2   8  518.35   33.80
  -4  -2   8  552.64   27.80
   4  -8   2  519.75   38.30
   8  -4  -2  483.35   44.80
   8   4   2  527.85   24.40
   8  -2   4  438.96   33.70
  -4   8   2  458.35   49.20
   8   2   4  525.85   31.20
   2  -8   4  520.45   31.60
   4   8   2  502.95   30.20
   2   4   8  460.15   32.30
   4  -2   8  460.95   31.20
  -2   8   4  489.55   48.80
   4  -8  -2  526.85   50.19
  -8   4   2  523.55   39.20
  -2  -4   8  505.65   26.60
  -4   2   8  484.55   31.60
   8  -2  -4  509.85   34.30
   8  -4   2  523.75   40.00
   4  -4   8 3469.55   97.09
   4   8   4 3524.75   93.49
  -4   8   4 3522.65  119.19
   8  -4   4 3370.66  105.09
   4   4   8 3439.76   98.39
  -4  -4   8 3572.04   78.79
   4  -8  -4 3493.75  116.69
   8   4   4 3480.85   84.89
   8  -4  -4 3518.65  104.89
   4  -8   4 3523.85  101.59
  -8   4   4 3514.65  103.59
  -4   4   8 3428.96   99.99
  -1   5   8 1029.60   51.89
  -8   1   5 1127.99   49.00
   1  -5   8 1097.69   44.40
  -1  -8   5 1093.29   39.10
   5   1   8 1069.49   50.09
   8  -5  -1 1110.49   59.49
  -5  -1   8 1138.59   43.10
   5  -8   1 1125.19   60.39
  -5   8   1 1109.09   64.39
   8  -1   5 1137.69   52.59
   8   1  -5 1091.19   42.70
   1   8   5 1009.60   53.09
   8   1   5 1064.79   48.30
  -8  -1   5 1098.89   42.20
   5  -8  -1 1040.40   60.89
  -1   8   5 1044.30   57.99
   1  -8   5 1088.79   44.40
  -1  -5   8 1154.88   41.90
   8  -1  -5 1060.09   48.30
  -5   1   8 1140.09   47.10
   5  -1   8 1080.29   50.59
   1   5   8 1039.90   50.99
   8  -5   1 1075.19   58.49
   5   3   8  771.02   42.80
   8  -5  -3  767.22   49.20
   5  -8   3  768.12   48.10
   3   8   5  856.31   44.90
  -8   3   5  698.93   43.60
  -5  -3   8  792.62   32.40
   3  -5   8  794.82   40.90
  -5   8   3  738.03   54.39
   8  -3   5  755.02   46.70
  -3   5   8  762.52   45.30
   5  -3   8  756.82   43.00
   8   3   5  740.13   38.40
  -3  -5   8  766.52   31.70
   3   5   8  823.92   45.10
  -5   3   8  764.62   42.90
  -3   8   5  766.42   53.89
   5  -8  -3  822.92   54.19
   5   8   3  725.03   36.10
   8  -3  -5  854.31   48.20
   8  -5   3  778.12   50.39
  -8   5   3  798.22   49.30
   3  -8   5  787.12   41.70
  -5   8   5  592.54   57.79
  -8   5   5  488.35   46.90
   8  -5   5  447.96   45.70
   5   8   5  479.65   34.00
   5  -8   5  378.76   40.20
   5  -5   8  478.65   35.20
   8  -5  -5  573.74   43.90
   5   5   8  474.05   35.80
   8   5   5  492.65   31.20
  -5   5   8  541.35   49.30
   5  -8  -5  528.15   54.09
   8  -6   0  -11.80   13.90
   0  -6   8   -7.20    5.30
  -8   0   6   13.70   10.90
  -6   0   8   -8.40    8.10
   6   0   8   11.40   11.80
   0   6   8    4.90   12.30
   8   0   6   -6.40    9.70
   6  -8   0   -6.00   13.60
   0  -8   6    9.10    8.30
   0   8   6    9.20   13.20
   2  -6   8  500.25   31.60
   6   2   8  463.85   34.60
  -6   8   2  471.05   52.49
  -2   6   8  420.26   42.50
   8  -2   6  463.15   43.20
  -8   2   6  410.96   37.90
  -6  -2   8  424.96   26.10
  -2  -8   6  425.66   23.40
   8  -6  -2  465.05   48.90
   6  -8   2  409.26   45.60
   2   8   6  441.06   41.80
   6  -8  -2  406.66   47.60
  -6   2   8  431.36   32.20
   2   6   8  477.85   36.20
  -2  -6   8  429.46   24.70
   8   2   6  461.95   34.00
   8  -6   2  376.46   44.20
   6  -2   8  435.16   40.50
   2  -8   6  466.85   30.90
  -8   6   2  543.55   52.69
  -2   8   6  497.65   50.09
   4  -6   8  118.29   21.80
  -6   8   4  122.09   28.70
  -4   6   8  136.09   28.00
  -8   4   6  139.09   27.10
   8  -6  -4  166.78   31.10
   6   4   8   62.39   18.20
   4   8   6  107.39   22.10
   8  -4   6  136.49   27.40
   6  -8   4  154.88   28.00
   6  -4   8  136.49   24.70
  -6   4   8  137.29   25.80
  -4   8   6  162.18   33.10
   8   4   6  158.78   23.10
  -8   6   4  126.89   27.10
   8  -6   4   70.79   21.90
   8  -4  -6  146.19   28.20
   6  -8  -4   82.69   24.80
   4  -8   6  127.59   22.90
   4   6   8  114.79   23.00
   6  -6   8   70.09   19.60
  -8   6   6   99.79   25.10
   6   8   6   72.59   19.00
   8  -6  -6   86.99   23.90
  -6   8   6  156.48   32.40
   8   6   6   66.29   17.30
   6   6   8   84.09   19.40
   6  -8   6   73.49   21.20
   8  -6   6  134.39   27.80
  -6   6   8   87.79   24.00
   6  -8  -6  110.59   28.00
   1  -7   8  101.69   17.70
  -7  -1   8   82.79   17.10
  -7   8   1   69.39   24.90
  -1  -8   7  104.69   16.40
   1   8   7   72.89   20.60
   7   1   8  131.49   24.10
   7  -8   1   64.29   23.40
   8  -1   7  152.88   26.70
   8  -7  -1   43.30   20.30
  -1   7   8   78.59   21.30
  -8   1   7   42.50   15.30
   1  -8   7   54.29   14.80
   7  -8  -1   90.29   25.80
  -7   1   8   53.89   15.70
  -1  -7   8   77.49   14.30
   8  -7   1   94.69   26.50
   1   7   8  106.69   24.30
  -1   8   7  102.89   24.90
   7  -1   8   51.49   17.60
  -8  -1   7   70.59   16.60
   8   1   7   74.09   19.40
   7  -8   3  224.58   35.60
   7   3   8  333.57   36.50
   3   8   7  257.37   33.50
  -7   8   3  301.57   42.10
  -8   3   7  245.68   31.50
  -3   7   8  288.87   39.20
   3  -7   8  312.77   33.10
   8  -3   7  323.77   38.80
   8  -7  -3  293.67   39.80
   7  -8  -3  228.78   37.30
   7  -3   8  217.98   31.50
  -3   8   7  255.87   39.00
   8   3   7  268.87   30.90
  -8   7   3  294.47   40.50
  -7   3   8  260.17   32.90
   3  -8   7  274.57   31.00
   8  -7   3  318.97   42.30
   3   7   8  209.48   31.10
  -8   5   7   94.89   24.90
   5  -7   8  132.19   24.70
   7   5   8  103.19   21.70
   8  -7  -5   82.19   24.20
   7  -8   5  100.49   25.00
   8  -5   7   90.99   24.10
   5   8   7  121.29   23.30
  -7   8   5   86.29   25.60
  -5   7   8   60.59   23.50
   8   5   7  113.59   22.00
  -7   5   8   99.59   25.20
  -5   8   7  107.89   29.20
   5  -8   7   80.29   20.40
  -8   7   5   76.79   24.40
   7  -5   8   56.09   18.70
   5   7   8  123.59   24.10
   7  -8  -5   91.59   26.70
   8  -7   5   91.09   24.00
  -8   7   7    1.30   14.50
  -7   7   8    6.20   15.10
  -7   8   7    8.10   16.20
   7  -8  -7   14.80   17.40
   7  -8   7  -16.50   11.00
   7  -7   8   30.80   17.70
   7   7   8    7.50   14.10
   8  -7  -7   22.90   18.60
   8  -7   7   10.10   15.80
  -8   0   8 3365.16   95.59
   0  -8   8 3441.26   88.89
   0   8   8 3278.57  110.69
   8  -8   0 3530.45  123.69
   8   0   8 3312.27  106.19
  -8   2   8  338.07   37.20
  -8   8   2  412.16   50.09
  -2   8   8  350.76   44.40
   2  -8   8  427.56   33.00
   2   8   8  304.07   38.30
   8  -8  -2  286.37   41.40
   8  -8   2  326.17   43.10
   8  -2   8  364.36   40.60
   8   2   8  278.17   34.00
  -8   4   8 1280.47   64.69
  -8   8   4 1144.19   67.69
  -4   8   8 1239.48   71.59
   4  -8   8 1196.38   58.39
   4   8   8 1211.28   61.79
   8  -8  -4 1187.18   69.49
   8  -8   4 1164.38   66.89
   8  -4   8 1173.38   62.59
   8   4   8 1131.49   56.19
  -8   6   8 1407.26   71.89
  -8   8   6 1234.88   71.99
  -6   8   8  976.30   66.99
   6  -8   8 1295.07   65.89
   6   8   8 1255.57   62.69
   8  -8  -6 1234.78   72.09
   8  -8   6 1338.87   72.09
   8  -6   8 1270.67   68.39
   8   6   8 1245.38   60.39
  -8   8   8 1518.25   82.99
   8  -8  -8 1394.46   78.29
   8  -8   8 1516.15   78.19
  -1  -9   0   14.80   11.20
  -1   9   0   24.10   14.50
   0  -1   9   30.40   11.10
   0   1   9   19.10   10.60
   1  -9   0   32.90   15.80
   1   9   0   29.00   12.40
   9   0  -1   31.10   11.30
   9   0   1   17.40   10.10
   0   9   1   32.80   15.00
   1   0   9   45.90   13.00
   9  -1   0   31.30   12.50
   9   1   0   18.80    9.20
   0  -9  -1   26.90   13.30
   0  -9   1   37.50   11.60
  -1   0   9   18.80   10.10
  -1  -9   2 1670.43   51.59
   1  -9  -2 1595.34   69.09
   9   1  -2 1621.44   49.80
   1   9   2 1565.94   65.39
   2  -9   1 1592.84   64.09
   2   1   9 1612.44   59.89
   9  -2  -1 1532.15   61.09
   1  -2   9 1620.54   56.29
   9   2   1 1578.44   48.30
  -2   9   1 1551.54   69.39
  -2  -9  -1 1535.65   56.49
  -2  -1   9 1704.73   55.59
   9  -1   2 1715.13   61.69
  -1   2   9 1645.24   60.39
   2  -9  -1 1529.55   67.89
   2  -1   9 1651.63   59.19
   9   1   2 1554.84   54.19
  -1   9   2 1509.55   68.89
   9  -2   1 1555.54   62.69
  -1  -9  -2 1633.24   64.49
   2   9   1 1610.04   58.89
  -2  -9   1 1621.24   49.90
   1  -9   2 1718.43   60.39
  -1  -2   9 1584.84   53.59
   9  -1  -2 1654.83   59.39
  -2   1   9 1576.44   57.29
   1   2   9 1694.73   61.59
  -3  -9   0   13.50    9.20
   0   9   3   26.70   15.80
   3   0   9   14.40    9.90
  -3   9   0   12.00   15.40
   0  -3   9   -3.80    6.40
  -3   0   9   15.20    9.10
   0  -9   3   13.00    9.40
   9  -3   0    9.80   11.90
   9   0  -3   -1.80    8.90
   0   3   9    3.80    9.70
   3  -9   0    8.50   13.40
   3   9   0    9.40    9.70
   9   0   3    9.70   10.80
  -3  -2   9 1444.16   50.29
  -9   2   3 1503.05   59.59
   2  -9  -3 1523.25   71.09
   9   3   2 1495.55   46.20
  -3   9   2 1528.25   75.19
   2   9   3 1397.76   62.09
  -2   3   9 1617.34   62.29
   2  -3   9 1410.06   54.59
   3   2   9 1386.26   58.19
   9  -2   3 1681.53   65.49
  -2  -9   3 1543.45   44.90
   9  -3  -2 1435.76   62.69
   3  -9   2 1638.34   66.19
  -2  -3   9 1483.05   50.39
   3   9   2 1503.75   56.79
   3  -9  -2 1498.85   71.09
  -2   9   3 1506.15   73.79
   9  -3   2 1615.94   65.79
   3  -2   9 1459.25   57.29
   9  -2  -3 1525.55   60.59
   9   2   3 1535.85   52.69
   2   3   9 1534.85   61.79
   2  -9   3 1435.56   57.69
  -3   2   9 1456.85   57.19
   4  -9   1 1176.08   60.49
  -9   1   4 1250.77   50.69
   9  -4  -1 1197.98   59.19
   9  -1   4 1262.97   56.49
  -4  -1   9 1208.48   46.60
  -1  -9   4 1170.48   41.80
  -1   4   9 1263.67   56.69
   1   9   4 1166.08   59.59
  -4   9   1 1334.57   70.59
   9   1  -4 1326.07   52.59
   1  -4   9 1271.77   49.50
   4   1   9 1268.27   54.59
   9  -4   1 1198.58   59.39
   9  -1  -4 1237.28   51.69
   1   4   9 1146.39   54.09
  -4   1   9 1138.39   48.70
   9   1   4 1252.67   51.49
   4  -1   9 1289.67   55.49
  -1  -4   9 1182.68   45.30
  -1   9   4 1170.38   64.19
   1  -9   4 1111.09   46.80
   4  -9  -1 1258.77   66.39
  -9  -1   4 1239.68   44.60
   3  -4   9   -6.60    7.70
   9  -3   4   -6.30    9.80
   3   9   4    8.80   12.70
  -3   4   9    1.90   10.70
  -4   9   3   -6.90   13.90
   4  -9   3    6.50   12.60
   9  -4  -3   10.50   15.00
   3  -9  -4   -2.30   13.80
   4   3   9    7.70   10.60
  -4  -3   9    5.30    7.60
  -9   3   4   -9.80    8.70
  -3   9   4   -5.40   14.00
   3   4   9   21.20   13.60
  -9   4   3   -4.10   12.50
   9   3   4   15.20   10.30
   9  -3  -4    3.60   11.50
  -3  -4   9    4.10    7.70
   3  -9   4    6.20   10.30
   4  -3   9   -3.00    8.60
  -4   3   9    0.40   11.00
   4  -9  -3  -13.10   13.20
   4   9   3    1.80   11.30
   9  -4   3   12.20   13.00
  -9   0   5  765.92   38.50
   5   0   9  776.82   44.10
   0   9   5  803.72   52.59
  -5   0   9  789.42   39.70
   0  -9   5  745.03   35.30
   9   0   5  733.93   43.00
   0   5   9  777.82   46.70
   5  -9   0  760.82   53.59
   9   0  -5  761.52   39.00
   9  -5   0  736.73   50.99
   0  -5   9  815.02   38.10
   5  -9   2  489.15   47.50
   2  -5   9  469.05   31.90
  -5  -2   9  571.04   30.50
  -2   5   9  553.64   40.40
  -9   2   5  564.14   36.70
   2   9   5  595.64   43.70
   5   2   9  620.34   39.90
   9  -5  -2  581.34   44.70
  -5   9   2  439.66   51.39
   9  -2   5  618.64   43.30
   9  -5   2  541.15   51.79
   2   5   9  545.85   39.60
  -2  -5   9  564.54   29.60
  -5   2   9  527.45   35.60
  -2   9   5  532.35   53.89
   2  -9   5  522.15   33.20
   9   2   5  495.55   34.40
   5  -2   9  566.64   38.90
  -9   5   2  532.85   49.40
   9  -2  -5  545.75   36.60
   5  -9  -2  547.85   54.69
   4  -5   9  955.60   48.70
   4  -9  -5  866.41   60.59
  -5   9   4  954.60   63.89
   9  -5  -4  871.11   53.29
  -5  -4   9  911.11   56.39
   4   9   5  890.11   47.90
   5   4   9  876.81   49.60
  -9   4   5  903.11   51.59
   5  -9   4  816.32   50.59
  -4   5   9  808.22   49.80
   9  -4   5  790.62   52.09
   9  -4  -5  830.22   50.29
   4   5   9  824.82   47.70
   5  -9  -4  749.73   56.59
  -4   9   5  810.82   59.29
   9   4   5  856.11   41.30
  -9   5   4  888.11   52.39
  -5   4   9  818.72   48.00
   5  -4   9  867.51   48.30
   4  -9   5  817.42   48.90
   9  -5   4  777.82   51.99
  -4  -5   9  869.21   35.10
  -6   9   1  231.28   40.40
   9  -1   6   95.39   23.70
   1  -6   9  116.89   19.30
  -9   1   6  151.98   23.40
   1   9   6  135.09   28.10
  -6  -1   9  154.78   20.70
   6  -9   1   95.29   26.50
  -1  -9   6  164.28   19.20
  -1   6   9  132.19   25.70
   6   1   9  124.99   23.10
   9  -6  -1  144.99   29.10
   9  -1  -6  173.98   25.10
  -1   9   6  144.29   30.70
   9   1   6  149.29   24.70
   1  -9   6  179.58   22.70
  -1  -6   9  121.49   18.00
   6  -1   9  116.39   23.50
   6  -9  -1   86.09   27.20
  -6   1   9  121.29   20.60
   9  -6   1  198.68   34.50
   1   6   9  140.09   25.90
   3   9   6  819.02   49.30
   3  -6   9  778.12   43.80
  -6   9   3  774.82   57.49
  -9   3   6  795.02   47.80
   6  -9   3  799.12   54.59
   9  -6  -3  830.72   54.59
   9  -3   6  839.42   53.09
   6   3   9  844.22   48.30
  -3   6   9  923.71   54.29
  -3  -6   9  792.12   35.00
   3   6   9  785.22   48.90
  -3   9   6  905.21   62.19
   6  -9  -3  653.63   61.99
   6  -3   9  862.81   49.90
   9   3   6  878.51   45.40
   9  -6   3  807.52   55.19
  -6   3   9  839.02   47.70
  -9   6   3  778.32   52.49
   9  -3  -6  872.01   50.39
   3  -9   6  796.72   44.10
  -9   5   6  307.47   40.10
   9  -5   6  284.17   39.10
   9  -6  -5  227.68   35.70
   5   9   6  282.57   33.20
   6   5   9  259.27   34.90
   5  -6   9  243.58   33.20
   5  -9  -6  240.78   40.00
  -6   9   5  205.38   38.00
   6  -9   5  241.68   35.60
  -5   6   9  366.66   44.10
   9   5   6  304.67   32.00
   5  -9   6  250.97   33.80
   5   6   9  201.68   31.10
   6  -9  -5  215.98   38.90
  -6   5   9  234.78   34.30
   9  -6   5  217.48   35.10
   6  -5   9  207.98   31.40
  -9   6   5  224.78   35.40
  -5   9   6  316.77   45.30
   9  -5  -6  280.97   38.80
   0   7   9   23.10   17.20
   9   0   7   40.10   17.20
   9   0  -7   60.09   17.30
  -7   0   9   33.00   14.10
   7   0   9   14.70   12.70
   9  -7   0   14.70   17.40
  -9   0   7   20.70   14.00
   0   9   7   38.90   19.90
   0  -7   9   30.90   11.90
   7  -9   0   17.00   18.40
   0  -9   7   52.49   13.70
  -9   2   7  291.97   34.40
   2   9   7  331.17   40.00
  -2   7   9  280.77   38.10
   7   2   9  344.47   38.40
   9  -7  -2  269.67   39.60
   9  -2   7  322.07   38.80
  -7   9   2  338.57   47.10
   2  -7   9  343.57   33.20
   7  -9   2  330.67   44.00
   7  -2   9  370.26   40.90
   2  -9   7  336.37   33.50
   9  -2  -7  325.67   36.90
   9  -7   2  289.47   43.10
  -2  -7   9  294.27   22.70
   7  -9  -2  279.47   42.30
  -7   2   9  260.87   32.30
   2   7   9  344.57   40.40
  -2   9   7  352.56   46.40
  -9   7   2  263.27   39.10
   9   2   7  351.06   37.30
   4   9   7  308.57   37.60
  -9   4   7  293.77   37.40
  -7   9   4  296.57   44.70
   7   4   9  267.67   35.50
   4  -7   9  320.37   35.90
   7  -9   4  226.48   36.10
   9  -7  -4  318.17   42.50
   9  -4   7  365.06   43.80
  -4   7   9  294.17   40.90
   9   4   7  279.97   33.10
  -9   7   4  250.77   37.00
   7  -4   9  313.77   38.90
  -4   9   7  290.77   44.40
   7  -9  -4  276.87   42.30
   9  -4  -7  309.37   39.20
  -7   4   9  321.37   39.60
   9  -7   4  237.78   38.20
   4  -9   7  313.87   35.50
   4   7   9  287.97   36.10
  -9   6   7  869.01   58.59
  -6   7   9  766.62   56.59
   9  -7  -6  866.71   58.39
   6  -9  -7  882.71   63.59
   9  -6   7  932.61   61.29
  -7   9   6  935.21   65.79
   7  -9   6  878.91   56.99
   6  -7   9  864.41   53.49
   7   6   9  864.31   52.89
   6   9   7  862.91   58.99
   7  -6   9  880.01   54.89
   9  -6  -7  821.52   57.39
   6  -9   7 1012.40   57.79
   7  -9  -6 1004.80   66.79
  -7   6   9  886.51   59.29
  -6   9   7  836.72   63.69
   6   7   9  826.72   52.89
  -9   7   6  817.62   57.29
   9  -7   6  833.52   58.39
   8  -9   1  454.15   53.09
   1   9   8  477.35   51.49
   9  -1   8  501.35   49.50
   8   1   9  448.46   46.00
   9  -8  -1  551.94   57.39
   1  -8   9  506.75   33.80
  -1  -9   8  527.35   35.70
  -9   1   8  470.35   36.40
  -1   8   9  485.05   50.49
   9  -8   1  496.75   54.79
   1   8   9  500.05   51.09
   8  -9  -1  516.65   56.19
  -1   9   8  491.45   53.69
   8  -1   9  512.55   49.40
  -8   1   9  431.16   41.40
   1  -9   8  495.25   33.70
   9   1   8  500.35   47.50
  -3   8   9  329.17   45.80
   3  -8   9  277.47   31.70
   3   9   8  276.17   38.30
  -8   9   3  342.47   47.80
   8  -9   3  295.37   42.70
   9  -3   8  261.07   36.10
   9  -8  -3  272.57   41.40
   8   3   9  291.17   37.10
  -9   3   8  278.97   35.00
  -3   9   8  349.87   48.10
   8  -3   9  209.68   33.50
  -8   3   9  313.57   38.40
   9   3   8  258.07   34.20
   9  -8   3  257.87   41.40
   3  -9   8  297.87   33.60
   3   8   9  259.27   37.20
   8  -9  -3  260.97   40.60
  -9   8   3  288.17   43.20
   9  -8  -5  378.36   48.40
   5   9   8  356.06   41.50
   9  -5   8  363.06   45.60
  -9   5   8  309.37   42.60
  -8   9   5  387.86   49.70
  -5   8   9  424.06   52.19
   5  -8   9  346.07   40.10
   8   5   9  282.67   37.10
   8  -9   5  334.17   44.70
   8  -9  -5  389.46   50.29
   9  -5  -8  362.56   46.50
  -5   9   8  270.27   45.00
   9   5   8  322.07   36.50
   8  -5   9  423.36   47.60
   9  -8   5  400.66   49.00
   5  -9   8  368.36   42.30
  -8   5   9  342.17   43.90
  -9   8   5  329.97   44.30
   5   8   9  399.16   45.00
   9  -7   8    6.30   14.90
  -9   7   8    9.00   18.00
   8  -9   7   20.50   17.40
   9  -8  -7   17.70   19.80
  -8   9   7   29.70   20.20
  -7   8   9    2.70   17.40
   7  -8   9   -0.40   13.20
   8   7   9  -12.00   13.40
   7  -9  -8   38.70   22.20
  -9   8   7   13.50   20.20
  -8   7   9  -23.90   11.40
  -7   9   8   -8.30   15.80
   8  -9  -7    1.20   18.80
   7  -9   8  -10.00   16.20
   8  -7   9    2.50   15.30
   7   8   9    3.30   13.70
   9  -7  -8    3.10   17.80
   9  -8   7   27.80   19.00
   0  -9   9    2.30    9.80
   0   9   9   22.30   17.40
   9  -9   0    4.00   17.60
   9   0   9   17.60   14.40
  -9   2   9 1122.79   60.29
  -2   9   9 1171.98   72.19
   2  -9   9 1210.78   55.59
   2   9   9 1231.78   69.89
   9  -9  -2 1324.97   76.39
   9  -9   2 1166.08   73.59
   9  -2   9 1139.99   66.09
   9   2   9 1265.07   64.69
  -9   4   9   74.39   23.60
  -9   9   4   38.10   22.00
  -4   9   9   51.29   23.90
   4  -9   9   89.99   23.00
   4   9   9  113.29   29.40
   9  -9  -4   86.09   27.90
   9  -9   4   94.39   27.30
   9  -4   9  103.09   27.40
   9   4   9   91.19   23.20
  -9   6   9  108.39   30.60
  -9   9   6  106.39   30.00
  -6   9   9  181.48   39.50
   6  -9   9  112.09   26.20
   6   9   9   88.39   26.60
   9  -9  -6  109.59   30.50
   9  -9   6   67.59   25.40
   9  -6  -9  138.49   32.90
   9  -6   9  106.79   28.10
   9   6   9  126.59   26.60
  -9   8   9  107.69   31.80
  -9   9   8   88.99   30.00
  -8   9   9   54.59   27.50
   8  -9  -9  112.99   30.30
   8  -9   9   56.29   23.70
   9  -9  -8   96.39   30.40
   9  -9   8  112.39   30.80
   9  -8  -9   27.90   20.90
   9  -8   9  124.59   30.80
   0 -10   0  343.67   34.70
   0   0  10  362.46   33.70
   0  10   0  389.16   37.40
  10   0   0  343.07   26.80
   1  10   1  268.37   31.70
  10  -1  -1  244.98   28.20
  10  -1   1  223.98   27.40
  10   1  -1  231.18   23.10
  10   1   1  267.27   26.00
   1  -1  10  244.68   28.50
   1   1  10  295.67   32.00
  -1   1  10  285.47   30.10
  -1  10   1  281.07   35.90
   1 -10  -1  317.17   37.70
   1 -10   1  211.38   27.60
  -1 -10   1  237.08   25.30
  -1  -1  10  229.18   26.40
  -1 -10  -1  263.07   31.00
   0  10   2  387.36   41.90
   0  -2  10  410.46   29.80
  10   0  -2  416.96   28.60
  -2 -10   0  403.36   27.90
  -2  10   0  393.66   41.60
   0   2  10  407.66   37.70
  -2   0  10  424.36   30.10
   0 -10   2  401.76   28.90
   2 -10   0  442.86   43.60
   0 -10  -2  404.36   41.10
  10   0   2  416.86   30.30
   2   0  10  365.86   34.80
  10  -2   0  419.06   38.80
   2  10   0  422.96   30.10
   2  10   2 3145.69   93.59
   2 -10   2 3068.29   93.59
   2  -2  10 2867.61   86.09
  10  -2  -2 2955.40   90.19
   2 -10  -2 3138.99  105.49
  -2 -10  -2 3044.10   91.99
  -2 -10   2 3342.87   98.99
  -2  -2  10 3081.19   83.59
  -2   2  10 2984.50   90.59
  -2  10   2 2870.51  105.49
  10  -2   2 3053.79   95.39
  10   2   2 3190.68   79.59
   2   2  10 3066.29   93.89
   3   1  10 1064.89   51.09
   3 -10   1 1043.00   56.59
  -1   3  10  978.60   50.19
   1 -10  -3 1027.00   58.69
  10  -3  -1 1021.20   54.19
  -3  10   1  869.21   58.69
  -3 -10  -1 1126.69   53.19
  -1 -10   3  962.70   39.70
  10  -1   3  945.61   49.00
   1  -3  10 1011.50   45.60
   1  10   3 1027.10   56.09
  -3  -1  10  957.60   43.00
   1   3  10 1004.50   50.39
   3 -10  -1  961.90   58.79
   3  -1  10 1057.19   50.39
  -3   1  10 1041.00   47.70
  -1  10   3  926.81   58.29
  -1  -3  10 1013.40   43.70
  10  -1  -3 1052.09   47.10
   1 -10   3 1023.60   47.80
  -1 -10  -3  906.91   52.59
  10   1   3  992.70   45.90
  10  -3   1 1041.50   53.39
  -3  10   3  423.06   51.19
  -3   3  10  439.76   40.70
   3  10   3  422.06   40.20
  10  -3  -3  425.06   41.10
   3   3  10  383.26   38.60
 -10   3   3  465.85   42.50
  -3  -3  10  379.46   26.90
   3 -10  -3  462.05   49.30
  10  -3   3  499.45   47.00
   3 -10   3  413.46   39.90
   3  -3  10  424.86   32.60
   4   0  10  292.37   32.50
   0 -10   4  306.27   28.20
   0  -4  10  276.97   27.80
  -4   0  10  251.57   26.80
   0  10   4  302.47   40.50
  10  -4   0  264.17   35.00
  10   0   4  312.27   34.90
   0   4  10  255.47   32.80
   4 -10   0  327.87   41.80
  10   0  -4  345.57   34.10
   2 -10  -4   66.99   23.30
   2  -4  10  140.39   22.20
 -10   2   4  134.49   23.40
   4   2  10   80.59   19.70
  -4  -2  10  108.59   18.30
  10  -2   4  102.69   22.50
  -2   4  10  103.69   21.80
   2  10   4  113.29   25.70
   4 -10   2  117.39   25.40
  -4  10   2  132.99   29.80
  10  -4  -2  100.39   22.90
   4  -2  10  141.19   24.70
   4 -10  -2  132.69   28.60
   2   4  10  113.29   22.70
  -4   2  10  137.09   22.80
  10  -4   2  106.99   24.50
  10  -2  -4   72.89   19.30
   2 -10   4   81.69   17.40
  10   2   4  135.39   22.00
  -2  -4  10  123.89   18.70
  -2  10   4   86.89   26.70
   4 -10  -4   23.00   19.40
   4 -10   4   97.29   22.70
  -4   4  10   73.69   20.10
  -4  10   4   60.69   25.00
   4  10   4   71.59   20.30
 -10   4   4   69.39   20.80
  -4  -4  10   71.09   14.50
  10  -4  -4   84.49   21.90
  10  -4   4   76.39   24.60
   4   4  10   69.29   19.60
   4  -4  10   72.39   19.10
   1  10   5 1886.71   81.69
  -1   5  10 1803.62   74.69
  -5  -1  10 1826.92   62.39
 -10   1   5 1822.42   65.49
  -1 -10   5 1890.71   57.59
  10  -5  -1 1812.72   78.89
   5   1  10 1827.42   72.39
  -5  10   1 1911.41   90.89
  10  -1   5 1849.61   73.59
   5 -10   1 1909.61   84.19
   1  -5  10 1869.41   65.39
  10   1   5 1895.01   69.99
   1 -10   5 1868.01   63.59
  -1  10   5 1943.71   87.99
  10  -5   1 1851.41   80.79
  -5   1  10 1923.31   68.49
   5  -1  10 1969.50   75.09
  -1  -5  10 1945.01   61.89
   1   5  10 1791.42   74.39
  10  -1  -5 1828.32   66.29
   5 -10  -1 1817.82   85.29
  10  -5  -3   97.89   23.90
  10  -3   5   94.29   24.30
   5   3  10   80.99   20.60
 -10   3   5   92.09   22.00
  -3   5  10  138.79   26.10
   3  -5  10   79.39   19.00
  -5  10   3   34.90   23.00
   5 -10   3  157.18   29.90
  -5  -3  10   89.99   16.70
   3  10   5  121.79   26.10
   3 -10  -5   39.20   21.90
  -3  10   5  118.39   30.70
  10   3   5   74.59   17.60
  -3  -5  10   83.79   15.60
  10  -5   3  107.99   25.60
   3   5  10   97.39   22.00
   3 -10   5   80.39   20.00
   5  -3  10   59.99   18.70
  10  -3  -5   92.69   23.70
  -5   3  10  112.09   23.20
   5 -10  -3   65.79   24.50
 -10   5   3   78.79   22.50
   5   5  10  509.25   47.90
  -5  10   5  582.64   62.39
   5 -10  -5  493.45   57.09
   5 -10   5  520.35   49.10
  10  -5  -5  549.85   51.29
   5  -5  10  587.84   42.20
  -5   5  10  605.74   45.60
  10  -5   5  569.34   54.89
 -10   5   5  599.74   44.70
  -6   0  10  370.26   34.90
   0 -10   6  369.26   27.70
  10  -6   0  287.87   40.30
   6   0  10  298.67   36.10
   0  10   6  301.07   41.90
   0  -6  10  284.77   29.00
   6 -10   0  255.07   40.90
   0   6  10  323.97   38.90
  10   0   6  308.27   36.60
  -2   6  10  312.87   39.00
   6 -10   2  287.27   40.60
  -6  10   2  331.57   47.60
  -6  -2  10  333.17   30.80
   6   2  10  331.17   37.90
 -10   2   6  342.47   35.90
   2  10   6  303.57   40.70
  10  -6  -2  339.37   42.00
  10  -2   6  366.56   41.50
   2  -6  10  360.96   35.00
  -6   2  10  310.87   35.10
  10  -2  -6  295.27   34.30
  -2  10   6  282.07   43.50
  -2  -6  10  370.76   26.90
   2 -10   6  345.27   33.20
   6  -2  10  311.37   38.00
  10   2   6  404.46   38.70
   2   6  10  313.47   38.60
   6 -10  -2  287.07   43.20
  10  -6   2  411.56   49.00
   4  -6  10  214.98   30.30
 -10   4   6  220.28   33.40
  -6  10   4  318.17   48.10
  -4   6  10  221.98   34.90
   6   4  10  236.78   34.40
  10  -6  -4  238.48   35.90
   6 -10   4  271.47   37.90
  10  -4   6  208.38   34.40
   4 -10  -6  282.47   45.80
   4  10   6  231.88   33.60
  -6   4  10  211.18   32.70
   4 -10   6  227.88   31.50
   6 -10  -4  244.68   41.70
  10  -4  -6  184.28   30.80
  10   4   6  213.18   28.60
  -4  10   6  264.97   43.80
   6  -4  10  281.47   36.10
 -10   6   4  226.38   34.50
   4   6  10  214.08   32.50
  10  -6   4  282.07   40.20
 -10   6   6 1882.71   83.29
  -6   6  10 1925.51   86.69
  -6  10   6 1996.70   98.19
  10  -6   6 1994.50   92.09
   6   6  10 1924.91   81.49
  10  -6  -6 1925.11   86.39
   6 -10  -6 1903.81   95.59
   6 -10   6 1854.31   81.19
   6  -6  10 2003.80   83.69
  10  -7  -1  396.36   48.30
   1  10   7  482.05   52.09
 -10   1   7  464.45   41.30
  -7  -1  10  502.45   34.20
  -1   7  10  489.25   50.99
   7   1  10  430.76   45.30
   7 -10   1  458.75   55.09
   1  -7  10  484.15   33.90
  10  -1   7  475.65   48.80
  -7   1  10  416.96   41.30
  10  -1  -7  465.25   48.20
   7  -1  10  430.46   45.60
  -1  -7  10  509.85   31.90
  -1  10   7  485.55   55.69
  10   1   7  428.16   42.80
   1 -10   7  454.15   33.70
  10  -7   1  416.16   51.29
   1   7  10  474.85   49.10
   7 -10  -1  501.45   56.69
  -3   7  10  237.08   38.20
  10  -3   7  179.08   31.90
   7   3  10  197.28   31.20
  10  -7  -3  183.38   34.60
 -10   3   7  168.68   30.00
   7 -10   3  355.06   48.70
  -7  10   3  146.99   37.10
   3  10   7  178.98   33.10
   3  -7  10  222.98   29.60
 -10   7   3  179.48   33.60
  10  -7   3  157.78   32.30
  10   3   7  158.38   26.50
   7  -3  10  179.18   30.40
  10  -3  -7  182.58   30.00
   3 -10   7  222.68   30.20
  -3  10   7  175.38   36.60
   7 -10  -3  175.88   36.90
   3   7  10  248.28   36.90
  -7   3  10  140.79   26.90
  -5   7  10  282.07   43.00
  -7  10   5  245.18   43.60
 -10   5   7  217.68   35.40
   5 -10  -7  174.78   38.00
  10  -7  -5  145.89   31.50
   7 -10   5  129.69   29.70
   5  -7  10  209.48   32.10
   7   5  10  221.58   33.40
  10  -5   7  207.98   37.80
   5  10   7  147.59   28.40
  10  -5  -7  217.28   35.70
  -7   5  10  154.28   31.30
  -5  10   7  175.48   38.00
   7  -5  10  182.08   31.30
 -10   7   5  141.19   30.60
  10  -7   5  174.68   34.10
   7 -10  -5  181.78   36.50
   5 -10   7  226.98   32.40
   5   7  10  127.89   28.40
  -7  10   7  194.88   40.00
   7  -7  10  191.08   32.40
 -10   7   7  193.58   35.20
  10  -7  -7  160.68   32.70
  10  -7   7  200.78   39.40
   7 -10   7  218.18   37.50
  -7   7  10  176.08   35.60
   7   7  10  174.58   32.20
   7 -10  -7  189.68   38.30
  -8   0  10   28.30   15.70
  10   0   8    0.00   13.80
   0   8  10   17.90   17.00
   8   0  10   52.39   20.10
   0  -8  10   21.00   13.90
   8 -10   0   24.90   19.90
  10  -8   0   18.90   19.30
   0 -10   8   13.10   10.50
   0  10   8   10.10   17.50
  -8  10   2  160.98   36.10
   8   2  10  111.79   26.50
 -10   2   8   99.69   23.60
  -2   8  10  122.79   28.70
   2  -8  10  105.89   21.00
  10  -2   8  166.08   31.90
  10  -8  -2   63.69   24.40
   8 -10   2   96.19   29.70
   2  10   8  126.29   29.90
  -8   2  10   98.59   23.00
  10   2   8  111.89   24.20
   2 -10   8  130.29   23.30
   2   8  10  109.49   27.30
   8  -2  10   67.19   21.80
  10  -2  -8   97.29   23.30
   8 -10  -2  131.79   34.00
  -2  10   8   92.09   29.10
  10  -8   2   91.79   28.60
  10  -8  -4  527.75   55.19
   4  -8  10  581.64   43.30
   8   4  10  602.64   46.10
  -4   8  10  515.35   56.49
  10  -4   8  533.35   55.09
 -10   4   8  580.04   54.49
  -8  10   4  627.94   65.29
   4  10   8  509.05   52.09
   8 -10   4  555.64   57.69
  10  -4  -8  553.54   53.09
   8  -4  10  590.64   57.19
  10   4   8  569.44   41.80
  -8   4  10  651.53   49.99
 -10   8   4  513.05   55.69
   8 -10  -4  449.46   55.69
  10  -8   4  586.24   62.49
   4   8  10  589.54   56.29
   4 -10   8  603.34   44.00
  -4  10   8  644.54   67.89
   8 -10   6  483.65   55.49
 -10   6   8  529.05   55.99
  -8  10   6  530.15   61.29
   6 -10  -8  444.66   56.89
   6  -8  10  430.06   46.70
  10  -6   8  586.24   60.99
  10  -8  -6  460.75   52.39
   8   6  10  465.55   47.50
  -6   8  10  429.66   53.99
  10  -6  -8  485.05   54.79
   6   8  10  449.46   49.40
   6 -10   8  589.64   54.69
   8  -6  10  474.75   51.49
  10  -8   6  531.75   60.09
 -10   8   6  511.25   53.89
  -8   6  10  596.84   58.29
  -6  10   8  508.65   61.99
   8 -10  -6  523.05   58.79
  -8  10   8  363.06   52.79
  10  -8  -8  301.27   44.60
   8 -10   8  372.66   50.99
 -10   8   8  338.67   49.10
   8 -10  -8  365.16   49.90
   8  -8  10  346.17   46.40
  -8   8  10  394.66   52.79
  10  -8   8  346.17   50.49
   9   1  10  115.29   26.00
  10  -1   9  179.68   33.80
  -1   9  10  156.38   35.90
  10  -9  -1  119.29   32.60
   1  10   9  132.49   31.00
   1  -9  10  176.68   25.60
   9 -10   1  122.39   31.40
   1 -10   9  149.79   24.70
   1   9  10  146.69   31.70
  10   1   9  139.09   28.50
   9 -10  -1  116.69   31.70
   9  -1  10  224.78   37.40
  10  -9   1  179.78   37.20
  -1  10   9  168.78   37.30
  -9   1  10  176.98   30.50
  10  -3   9  359.86   47.00
  -3   9  10  352.66   50.79
  10  -9  -3  323.07   46.00
 -10   3   9  393.36   46.60
   9 -10   3  347.97   50.19
   3  10   9  315.57   44.20
  -9  10   3  382.76   52.39
   9   3  10  362.16   43.50
   3  -9  10  358.26   39.40
  10  -3  -9  368.16   45.20
  10   3   9  352.66   42.50
   9  -3  10  334.77   45.50
   9 -10  -3  311.67   47.00
   3 -10   9  413.56   40.90
   3   9  10  380.26   47.30
  -9   3  10  359.16   43.60
  -3  10   9  326.47   51.39
  10  -9   3  351.76   51.39
   5  -9  10  318.87   40.00
 -10   5   9  381.36   46.30
  10  -5   9  387.16   49.00
   9 -10   5  425.86   55.09
  10  -9  -5  591.74   62.19
  -5   9  10  441.66   58.09
  -9  10   5  515.35   60.39
   9   5  10  406.26   47.50
   5  10   9  408.96   48.20
   9 -10  -5  512.65   60.39
   9  -5  10  392.26   49.30
   5   9  10  471.95   52.39
  -5  10   9  453.15   58.89
   5 -10   9  334.57   41.10
  10  -9   5  499.75   58.39
  -9   5  10  451.35   50.59
  10  -5  -9  368.36   46.70
  10   5   9  443.26   45.90
 -10   9   5  454.35   55.69
  10  -7   9   71.59   26.60
 -10   7   9   42.60   24.50
   9 -10   7   55.69   26.30
   7 -10  -9   55.39   25.80
  -7   9  10   34.20   23.90
   7  -9  10   54.79   22.10
  10  -9  -7   82.79   28.70
  -9  10   7   51.79   26.40
   9  -7 -10   -2.00   16.50
   9 -10  -7   48.70   25.60
 -10   9   7   67.89   25.80
  10  -7  -9   34.30   23.00
   7 -10   9   99.59   26.50
  -7  10   9   34.40   26.20
   9  -7  10   66.19   25.70
  -9   7  10   59.29   27.70
  10  -9   7   39.50   22.20
 -10   9   9  816.02   77.89
  -9   9  10  946.61   72.19
  -9  10   9  945.11   86.39
   9 -10  -9 1014.90   71.39
   9 -10   9  863.61   76.79
   9  -9 -10  920.71   70.59
   9  -9  10  817.12   73.59
  10  -9  -9  818.22   75.59
  10  -9   9  876.41   78.59
   0  10  10  108.09   31.00
  10 -10   0   92.79   30.00
  10   0  10  131.29   30.70
  -2  10  10  760.62   72.89
   2 -10  10  542.95   40.00
   2  10  10  643.84   66.19
  10 -10  -2  628.44   63.79
  10 -10   2  729.83   75.09
  10  -2  10  608.94   61.49
  10   2  10  637.74   49.40
 -10   4  10  110.09   29.00
 -10  10   4  121.89   33.80
  -4  10  10   37.50   24.00
   4 -10  10  126.19   25.30
   4  10  10  101.99   32.20
  10 -10  -4   78.09   29.40
  10 -10   4  163.18   38.90
  10  -4 -10   82.49   28.80
  10  -4  10  149.39   34.90
  10   4  10  116.89   28.90
 -10   6  10   78.29   29.30
 -10  10   6   59.69   26.90
  -6  10  10  103.19   33.60
   6 -10  10   43.30   21.40
  10 -10  -6   54.19   25.70
  10 -10   6   79.49   29.30
  10  -6 -10  103.89   30.50
  10  -6  10   82.89   29.50
 -10   8  10   66.39   31.30
 -10  10   8   48.60   25.40
  -8  10  10   64.69   31.70
   8 -10 -10   25.70   20.80
   8 -10  10   84.29   27.50
  10 -10  -8   82.19   28.70
  10 -10   8   66.39   32.60
  10  -8 -10   45.50   25.50
  10  -8  10   68.49   30.00
  -1 -11   0   47.50   17.30
  -1  11   0   79.79   20.50
   0  -1  11   50.69   14.90
   0   1  11   58.59   16.70
   1 -11   0   72.09   19.50
   1  11   0  104.09   20.90
  11   0  -1   50.39   14.70
  11   0   1   55.59   15.40
   0 -11   1   43.50   15.10
   0  11   1   78.59   20.40
   1   0  11   55.99   16.30
  11  -1   0   63.59   17.50
  -1   0  11   64.29   16.90
   0 -11  -1   72.59   20.20
   1 -11  -2  171.38   31.00
  -1   2  11  149.69   24.80
  11  -1   2  110.29   22.10
  -2  11   1  117.29   28.80
  -2 -11  -1  135.79   23.50
  -2  -1  11  126.29   21.40
   2   1  11  144.19   24.40
   1  -2  11  127.09   22.20
  -1 -11   2  119.09   19.00
  11  -2  -1  145.99   23.40
   2 -11   1  158.88   29.20
   1  11   2  140.49   26.30
   1 -11   2  135.39   22.50
  -1 -11  -2  106.59   22.50
  -2   1  11  143.39   23.50
   2 -11  -1  140.89   30.20
  11   1   2  136.99   21.20
  -1  -2  11  172.78   23.70
  11  -1  -2  143.69   23.20
   2  -1  11  147.89   23.50
   1   2  11  188.78   28.20
  -1  11   2  166.58   29.90
  11  -2   1  131.79   23.50
   2  11   1  156.28   24.20
   0 -11   3   75.79   16.10
  11  -3   0   85.69   21.90
   3 -11   0   75.79   22.80
   0  11   3   91.89   24.70
   3   0  11   84.29   20.10
  -3   0  11   18.80   11.60
   0 -11  -3   93.29   24.20
   0  -3  11   99.39   19.20
  11   0   3   77.99   18.70
   0   3  11   50.49   17.60
  11  -2   3 1023.90   53.89
   3   2  11  910.11   51.79
  -3  11   2  912.51   60.89
  -3  -2  11  958.90   43.80
  11  -3  -2  941.61   52.29
   2 -11  -3  912.91   58.09
   3 -11   2  970.20   54.79
   2  11   3  914.81   54.09
  -2   3  11  896.51   50.59
   2  -3  11  955.20   47.80
  -2  11   3 1034.10   66.29
   3  -2  11  975.60   50.19
   2   3  11  984.00   53.79
  11  -3   2  968.00   55.89
  -3   2  11 1024.20   51.59
  -2 -11  -3  972.40   53.39
  -2  -3  11  893.91   43.60
   2 -11   3  847.62   48.70
  11  -2  -3  827.72   46.30
   3 -11  -2  925.81   59.49
  11  -4  -1  208.68   32.70
   4   1  11  190.28   29.00
  -1   4  11  195.58   29.80
   1  -4  11  181.98   24.80
   1  11   4  188.08   33.70
  -4  -1  11  161.28   23.20
  11  -1   4  229.88   31.20
  -4  11   1  168.58   34.50
   1 -11  -4  130.49   29.90
   4 -11   1  179.28   32.50
  -1  11   4  211.18   37.80
   4  -1  11  184.58   28.30
   4 -11  -1  161.38   31.90
  -4   1  11  167.48   24.50
  11   1   4  164.18   25.00
  11  -1  -4  180.48   28.40
  11  -4   1  180.48   29.80
   1   4  11  165.38   28.10
  -1  -4  11  160.98   23.20
   1 -11   4  142.09   21.70
   3 -11  -4  840.12   60.49
  11  -4  -3  834.82   50.29
   4   3  11  895.71   53.29
   4 -11   3  803.92   51.69
  -4  -3  11  777.62   39.30
  11  -3   4  973.50   57.89
   3  -4  11  833.22   47.50
  -3   4  11  914.31   52.89
 -11   3   4  820.42   47.50
  -4  11   3  834.82   61.89
   3  11   4  824.82   52.49
  -3  -4  11  851.11   40.20
  -3  11   4  768.02   59.89
  11  -4   3  831.62   52.99
   4 -11  -3  902.21   62.49
  -4   3  11  756.12   47.40
   4  -3  11  797.62   47.90
  11  -3  -4  763.72   46.70
   3   4  11  831.92   51.09
   3 -11   4  720.23   46.50
   5 -11   0   23.50   18.10
   0  -5  11   41.90   13.30
   0   5  11   47.90   17.70
   0  11   5   58.79   23.00
   5   0  11   39.50   15.90
  -5   0  11   21.10   13.70
   0 -11   5   41.70   13.80
  11   0   5   23.90   14.20
  11  -5   0   27.80   16.80
  -5  11   2   53.49   24.40
  -2   5  11   23.90   16.30
   2  11   5   13.70   19.00
   2 -11  -5   38.00   24.90
   2  -5  11   16.30   11.80
  -5  -2  11   15.10   10.90
   5 -11   2   24.90   17.60
   5   2  11   32.50   16.60
  11  -5  -2    7.00   17.40
 -11   2   5   21.30   15.00
  11  -2   5   39.00   19.50
  -5   2  11   25.30   14.30
  11  -2  -5   47.40   17.80
  11  -5   2   58.19   21.60
   2 -11   5   23.80   14.10
   2   5  11   47.90   18.10
  11   2   5   30.60   13.70
   5  -2  11   42.40   17.50
  -2  -5  11   22.10   12.20
   5 -11  -2   49.30   21.90
  -2  11   5   33.80   21.90
   5 -11   4   40.90   18.30
 -11   4   5   35.20   16.30
   4 -11  -5   22.00   20.50
   5   4  11   12.60   14.90
  11  -4   5   58.39   22.50
   4  -5  11   53.49   17.30
  -4   5  11   34.70   19.50
  -5  11   4   46.70   24.20
  11  -5  -4   49.40   20.10
  11  -4  -5   38.30   17.70
   4 -11   5   29.50   16.20
 -11   5   4   21.60   16.40
   4   5  11   34.40   17.30
   5  -4  11   26.90   14.80
  -4  11   5   29.30   23.00
   5 -11  -4   24.80   19.60
  11  -5   4   40.10   21.70
  -5   4  11   37.50   17.80
   1  11   6  502.55   53.79
  11  -6  -1  551.64   54.09
  11  -1   6  573.54   44.50
   6 -11   1  475.35   53.79
   1  -6  11  550.94   36.60
  -1   6  11  488.05   49.60
  -6  -1  11  503.65   35.60
   6   1  11  496.65   49.50
   6 -11  -1  504.95   59.09
   6  -1  11  526.25   49.60
  11  -6   1  535.45   56.39
  -1  11   6  476.05   56.59
   1 -11   6  522.65   34.70
  -1  -6  11  490.15   32.70
   1   6  11  486.05   49.30
  -6   1  11  522.35   39.00
  11   1   6  505.75   39.00
  -6  11   3  105.79   32.50
  -3   6  11   37.50   20.00
   6 -11   3   51.29   21.30
   3  11   6   61.99   23.60
   6   3  11   65.99   21.60
   3 -11  -6  133.29   35.50
  11  -6  -3   67.19   22.20
   3  -6  11   65.99   18.70
 -11   3   6   75.69   21.70
  11  -3   6   76.99   23.00
  -6   3  11   76.09   21.40
   6 -11  -3   65.69   26.10
   3 -11   6   44.70   16.70
  11  -3  -6   72.79   21.30
  -3  11   6   52.69   25.80
  11  -6   3   59.49   23.40
   6  -3  11   94.49   23.20
   3   6  11   76.39   22.60
  -6  11   5  504.85   61.79
   6   5  11  466.85   51.09
  11  -5   6  476.35   55.99
   6 -11   5  460.05   50.09
   5  -6  11  436.86   45.80
  11  -6  -5  418.76   48.60
 -11   5   6  429.06   46.90
   5 -11  -6  421.26   56.09
  -5   6  11  443.06   52.19
  -6   5  11  504.25   52.99
 -11   6   5  441.46   47.90
  11  -6   5  396.46   50.19
  11  -5  -6  470.85   49.10
   6  -5  11  473.85   48.30
   5 -11   6  438.26   45.90
   6 -11  -5  392.56   52.79
   5   6  11  466.15   49.99
  -5  11   6  418.26   56.39
  11   0   7 2642.04   98.09
  11  -7   0 2794.02  108.19
   0   7  11 2765.12  105.69
   7 -11   0 2695.13  112.69
   0  -7  11 2655.23   82.69
   7   0  11 2753.22  100.39
  -7   0  11 2609.54   86.39
   0  11   7 2602.54  109.19
   2  11   7   84.29   25.50
  11  -7  -2   82.39   25.90
  11  -2   7   94.69   24.80
   2  -7  11   99.69   21.50
   7 -11   2   67.29   24.90
  -2   7  11   64.89   23.50
   7   2  11   58.59   20.70
  -7  11   2   62.39   27.80
  11  -7   2   70.39   26.90
  -2  11   7   55.89   27.00
   2   7  11   59.59   23.50
   7 -11  -2   65.59   26.80
   2 -11   7   70.09   19.50
  -7   2  11   52.79   19.10
  11   2   7  105.99   24.00
   7  -2  11   87.89   24.60
  11  -7  -4  952.50   63.59
 -11   4   7  960.60   57.89
   4 -11  -7 1082.19   75.89
  11  -4   7  958.80   63.29
   7   4  11 1050.99   62.59
  -4   7  11 1028.00   66.39
   4  -7  11 1006.70   56.29
   7 -11   4 1015.50   64.19
   4  11   7 1040.80   63.29
  -7  11   4 1129.09   75.69
  -4  11   7 1093.19   76.49
   4   7  11  935.31   60.69
  11  -7   4 1144.59   72.19
   7 -11  -4  917.41   68.29
   4 -11   7  951.60   54.99
  11  -4  -7 1023.30   60.29
 -11   7   4  925.91   62.49
  -7   4  11  911.81   57.89
   7  -4  11 1046.80   62.39
  -7  11   6  284.27   48.30
   7 -11   6  202.58   37.40
   7   6  11  186.08   33.60
 -11   6   7  217.18   36.60
   6 -11  -7  215.28   42.00
  11  -7  -6  253.27   41.50
  11  -6   7  200.38   40.20
  -6   7  11  295.37   46.30
   6  -7  11  247.78   36.90
   6   7  11  205.68   35.20
  -7   6  11  159.78   33.50
  11  -7   6  247.08   43.20
  11  -6  -7  187.98   34.90
   6 -11   7  232.18   36.80
   7  -6  11  226.48   36.60
   7 -11  -6  180.78   38.00
 -11   7   6  250.67   39.80
  -6  11   7  226.68   45.40
   8 -11   1  239.18   42.10
   8   1  11  325.77   42.20
  -1   8  11  306.07   43.80
  11  -1   8  234.78   37.20
  11  -8  -1  244.48   42.20
   1  11   8  249.38   42.10
   1  -8  11  265.57   32.20
   8  -1  11  247.98   38.80
  11   1   8  273.17   36.80
   1   8  11  219.48   38.20
  -8   1  11  190.38   30.90
   1 -11   8  231.88   28.90
  -1  11   8  215.18   41.00
  11  -8   1  317.47   47.10
   8 -11  -1  264.77   45.00
   8 -11   3  548.15   59.99
 -11   3   8  497.55   49.99
  -3   8  11  463.75   54.89
  -8  11   3  557.94   64.79
  11  -3   8  443.26   51.59
   3  -8  11  500.15   45.90
   8   3  11  491.95   52.29
   3  11   8  384.16   47.70
  11  -8  -3  459.25   53.59
  -8   3  11  514.85   51.49
   3 -11   8  536.55   47.40
  11   3   8  522.95   49.00
   8 -11  -3  412.06   54.19
  -3  11   8  500.45   62.69
   8  -3  11  494.65   52.89
  11  -8   3  461.95   56.49
  11  -3  -8  462.05   45.90
   3   8  11  468.95   54.09
   5 -11  -8   80.39   30.50
 -11   5   8   23.40   20.50
  -5   8  11   41.60   23.70
   8   5  11   38.70   22.00
  -8  11   5   10.00   22.40
   8 -11   5   83.49   27.90
   5  -8  11   83.19   26.00
  11  -8  -5   63.59   24.30
  11  -5   8   41.90   24.40
  -8   5  11   59.89   24.00
  11  -8   5  116.39   31.60
  11  -5  -8   30.70   20.20
  -5  11   8   51.79   29.30
   5 -11   8   39.40   19.20
   8 -11  -5    8.10   20.40
 -11   8   5   67.39   24.90
   8  -5  11   20.90   19.80
   5   8  11   46.00   21.70
   7 -11  -8  180.18   39.80
  -8  11   7   84.09   32.50
   8 -11   7   60.59   24.00
  11  -7   8  133.39   36.30
  11  -8  -7   98.99   30.00
   7  -8  11  141.39   30.70
  -7   8  11  125.19   35.30
   8   7  11   73.69   26.60
 -11   7   8   94.19   28.00
   8  -7  11  123.39   30.50
  11  -7  -8   57.79   24.70
   8 -11  -7   91.89   28.80
   7   8  11   83.59   25.10
  11  -8   7  136.79   35.20
   7 -11   8   62.39   25.30
  -8   7  11   69.69   26.30
  -7  11   8   64.59   29.00
 -11   8   7  105.39   32.00
   0  11   9  -13.50   17.30
   0   9  11   -8.60   16.10
   9   0  11   19.30   17.80
  11   0   9    2.10   14.60
   9 -11   0   -1.10   18.70
  11  -9   0   -2.00   16.00
   2  -9  11  305.47   34.10
  -2   9  11  354.66   51.19
   9 -11   2  365.36   53.29
  11  -9  -2  268.87   44.10
  11  -2   9  363.86   48.50
   9   2  11  284.07   43.40
   2  11   9  269.37   44.10
  -2  11   9  349.87   52.39
  11   2   9  316.97   41.30
   2 -11   9  311.27   34.50
   9  -2  11  384.86   48.80
  -9   2  11  384.16   44.70
   2   9  11  303.47   44.60
   9 -11  -2  299.27   47.50
  11  -9   2  307.27   47.70
   4  -9  11   63.09   21.60
 -11   4   9  100.19   26.80
  11  -9  -4   54.99   23.60
  -4   9  11   49.00   26.10
   9   4  11   34.50   21.30
  11  -4   9   59.19   25.30
   9 -11   4   47.40   25.80
  -9  11   4  111.59   33.20
   4  11   9   79.19   26.00
   9  -4  11   95.29   28.10
   4   9  11   30.40   21.70
 -11   9   4   71.69   26.30
  -9   4  11   45.20   24.10
  -4  11   9   77.09   31.30
   4 -11   9   53.09   20.20
   9 -11  -4   67.99   26.50
  11  -9   4   94.19   31.90
  11  -4  -9  102.39   27.80
   6 -11  -9   16.70   20.90
   6  -9  11   22.80   17.10
 -11   6   9   -8.80   17.60
   9   6  11    7.10   19.10
   9 -11   6    2.50   19.00
  11  -6   9   -8.10   16.40
  -6   9  11   -3.40   22.40
  11  -9  -6  -14.70   15.20
  -9  11   6    3.80   19.50
  -9   6  11   23.70   22.60
  -6  11   9   -6.80   20.00
  11  -6  -9  -19.00   15.90
   6 -11   9    7.40   15.90
   9  -6  11    1.30   18.70
 -11   9   6   -7.80   16.40
   6   9  11    1.30   20.00
   9 -11  -6   -5.40   17.30
  11  -9   6   -0.40   18.40
 -11   8   9   58.29   27.60
   8 -11  -9   -1.40   19.60
  -9  11   8   16.60   22.80
   8  -9  11   -1.20   16.60
   9  -8 -11   44.20   25.50
  11  -8   9   51.69   26.30
  11  -9  -8   27.70   24.80
   9 -11   8   16.60   24.00
  -8   9  11   18.90   25.90
   9  -8  11   33.90   23.50
  11  -8  -9   38.60   24.20
   8  -9 -11   96.79   30.30
 -11   9   8   10.20   20.60
   9 -11  -8   31.40   24.00
   8 -11   9   35.40   24.10
  -9   8  11  110.29   31.20
  -8  11   9   35.20   25.50
  11  -9   8   44.40   28.90
  11 -10  -1  220.08   41.90
   1  11  10  211.88   41.10
  -1  10  11  200.08   42.20
  10 -11   1  153.08   37.10
  10   1  11  163.38   33.40
  11  -1  10  173.28   35.70
  -1  11  10  211.18   43.60
  11   1  10  272.57   41.10
  10 -11  -1  230.78   44.30
  10  -1  11  203.98   39.20
  11 -10   1  247.18   44.40
   1  10  11  262.37   45.10
   3  11  10  145.49   35.50
   3 -10  11  157.68   28.50
  10   3  11  147.89   32.70
  10 -11   3  162.28   39.60
  -3  10  11  151.38   37.70
  11  -3  10  130.89   34.40
  11 -10  -3  153.28   34.30
  -3  11  10  117.79   36.10
   3  10  11  139.59   35.10
  11   3  10  132.79   31.30
   3 -11  10  180.78   30.50
  10 -11  -3   79.29   29.70
  10  -3  11  165.18   37.50
 -10   3  11  110.29   29.20
  11 -10   3  147.79   36.40
 -10  11   5  291.37   49.10
  -5  10  11  266.47   49.30
  10   5  11  233.08   38.10
 -11   5  10  278.47   43.60
  10  -5 -11  318.87   48.50
  10 -11   5  326.77   49.80
  11  -5  10  321.77   48.70
  11 -10  -5  322.27   48.60
   5 -10  11  283.77   40.60
  11 -10   5  223.18   44.30
  10 -11  -5  260.27   44.80
  -5  11  10  253.97   47.70
   5 -11  10  266.87   38.90
 -11  10   5  328.97   50.69
  11  -5 -10  259.17   43.40
  10  -5  11  328.57   51.19
   5  10  11  279.27   44.10
 -10   5  11  371.86   50.29
  11  -7  10  224.48   44.30
  10 -11   7  111.99   34.10
   7 -11 -10  115.39   33.20
  11 -10  -7  197.88   39.90
   7 -10  11  168.68   35.80
 -11   7  10  122.39   34.70
 -10  11   7  163.48   38.10
  -7  10  11  179.58   43.20
  10  -7 -11  194.98   40.60
 -11  10   7  255.97   46.40
  -7  11  10   93.19   33.00
  11  -7 -10  157.78   37.10
   7 -11  10  179.18   34.80
 -10   7  11  170.58   38.20
  10  -7  11  155.38   36.20
  10 -11  -7  151.98   36.90
  11 -10   7  128.79   35.10
   0  11  11 1619.14   95.19
  11 -11   0 1651.83   93.29
  11   0  11 1477.05   82.89
  -2  11  11  129.59   37.20
   2  11  11  113.39   33.10
  11 -11  -2   93.09   30.00
  11 -11   2   98.39   31.40
  11  -2  11   86.09   30.10
  11   2  11   47.20   23.60
  -4  11  11  723.73   81.39
   4 -11  11  636.14   48.80
   4  11  11  629.84   68.29
  11 -11  -4  698.53   70.09
  11 -11   4  727.53   77.09
  11  -4  11  692.23   70.09
  11   4  11  542.55   56.99
   0 -12   0 3393.06  101.79
   0   0  12 3360.46   99.79
   1 -12  -1  723.63   50.09
   1 -12   1  744.33   46.20
   1  -1  12  697.63   42.90
   1   1  12  686.93   43.80
   1  12   1  688.23   45.10
  12  -1  -1  754.72   43.20
  12  -1   1  723.23   41.40
  -1  -1  12  677.43   41.20
  -1   1  12  755.62   45.50
  -1  12   1  649.64   49.00
  -1 -12  -1  688.43   44.50
   0  -2  12  298.97   33.60
   0   2  12  341.57   37.70
  12   0   2  251.47   29.30
  -2   0  12  268.77   32.00
   0 -12  -2  338.47   40.80
   0 -12   2  248.98   28.70
   0  12   2  270.87   38.00
   2   0  12  318.57   35.70
  12  -2   0  364.86   37.40
   2 -12   0  325.37   40.60
   2 -12  -2   43.90   21.80
  12  -2   2   32.70   15.80
  12  -2  -2   59.29   18.40
   2 -12   2   63.99   18.20
   2  -2  12   25.50   13.70
   2   2  12   30.40   15.40
  -2   2  12   39.70   15.70
  -2  12   2   39.80   20.70
  -2  -2  12   30.70   13.80
  -3  12   1  354.16   46.30
   1  12   3  330.57   42.40
   3 -12   1  295.87   38.00
  -3  -1  12  272.47   31.60
  12  -3  -1  311.77   35.60
   1 -12  -3  316.57   43.00
  -1   3  12  331.87   38.20
  12  -1   3  334.57   37.20
   1  -3  12  326.27   34.30
   3   1  12  355.86   40.10
   1   3  12  367.36   40.60
   3  -1  12  282.27   35.00
  -3   1  12  281.87   33.50
  -1  -3  12  329.27   34.00
  -1 -12  -3  317.47   40.20
  -1  12   3  392.86   48.60
   3 -12  -1  295.37   42.20
   1 -12   3  332.37   34.90
  12  -3   1  312.87   37.50
  12  -3  -3  313.47   36.80
   3   3  12  263.87   35.40
   3  -3  12  265.97   32.70
  -3  12   3  260.27   43.70
   3 -12  -3  215.68   38.40
   3 -12   3  250.47   33.30
  12  -3   3  314.57   39.30
  -3  -3  12  303.47   31.20
  -3   3  12  289.57   36.60
   0  12   4  249.18   39.60
   0   4  12  295.57   37.40
   0  -4  12  387.66   37.90
   4   0  12  260.57   34.90
  12  -4   0  339.77   40.70
  -4   0  12  364.96   36.80
   0 -12  -4  311.57   42.10
   4 -12   0  280.07   40.70
  12   0   4  205.18   27.90
  -2   4  12  542.65   50.29
   2  -4  12  653.93   42.20
  -4  12   2  544.55   61.19
  12  -4  -2  468.75   44.60
   4 -12   2  561.64   53.89
  12  -2   4  658.73   47.70
   4   2  12  605.14   45.30
   2  12   4  558.84   54.99
   2 -12  -4  592.74   58.09
  -4  -2  12  594.34   37.60
   2 -12   4  483.65   35.60
   4  -2  12  639.84   44.90
  -2  12   4  591.64   60.99
   4 -12  -2  550.34   58.69
  -4   2  12  529.85   40.30
   2   4  12  558.54   51.79
  -2  -4  12  515.25   35.50
  12  -4   2  563.54   51.79
  -2 -12  -4  536.05   50.39
  -4   4  12  970.20   57.49
  -4  12   4  875.81   66.99
   4 -12  -4 1097.19   71.09
  12  -4  -4  864.11   53.29
  -4  -4  12  856.21   49.40
  12  -4   4  862.31   56.79
   4  -4  12  848.22   51.29
   4   4  12  980.80   58.69
   4 -12   4  901.01   54.79
   5   1  12  263.07   35.90
   1  12   5  231.48   37.40
   5 -12   1  255.77   39.40
  12  -5  -1  220.78   34.00
   1 -12  -5  241.28   41.40
  -1   5  12  293.97   38.90
  -5  -1  12  286.27   33.10
   1  -5  12  273.57   32.90
  12  -1   5  313.87   39.20
   5 -12  -1  260.77   42.00
   1 -12   5  234.28   28.50
  -1  -5  12  306.27   32.20
   5  -1  12  300.97   37.80
  -5   1  12  335.37   37.70
  12   1   5  241.78   31.90
  12  -5   1  201.18   33.80
  -1  12   5  265.87   43.40
   1   5  12  298.27   39.30
   3  -5  12  544.55   40.80
  -3   5  12  615.24   56.69
 -12   3   5  598.94   43.80
  -5  12   3  523.55   60.79
   5 -12   3  579.14   57.19
  12  -3   5  663.73   59.89
   5   3  12  623.94   48.70
  12  -5  -3  668.23   47.80
   3 -12  -5  530.55   60.09
   5  -3  12  525.85   49.50
   3 -12   5  588.24   41.70
  -3  12   5  570.94   62.39
   5 -12  -3  469.35   56.09
  -5   3  12  620.24   45.40
   3   5  12  456.65   49.10
  -3  -5  12  571.24   36.00
  12  -5   3  580.24   55.89
  12  -3  -5  646.94   45.20
   5  -5  12   22.20   15.70
  12  -5   5   34.30   21.70
  -5  12   5   25.90   25.50
  -5   5  12   48.50   20.90
   5 -12  -5   23.40   21.10
   5 -12   5   47.30   19.70
 -12   5   5   17.00   18.30
   5   5  12   46.40   20.00
  12  -5  -5    2.60   17.00
   0  -6  12   30.30   13.70
   0  12   6  -10.70   16.70
  -6   0  12   49.99   17.80
   6 -12   0    7.20   18.20
  12   0   6   -9.60   11.70
   6   0  12   21.10   14.50
   0   6  12   54.99   21.60
  12  -6   0   24.70   17.80
  -6  12   2   69.59   28.80
   6 -12   2   69.39   25.00
  12  -6  -2   59.89   23.70
   2  12   6   28.70   21.40
   6   2  12   55.49   20.90
   2  -6  12   65.59   19.20
  12  -2   6   77.69   22.50
   2 -12  -6   26.70   22.10
  -2   6  12   31.70   18.40
  -6   2  12   95.49   22.60
   2 -12   6   59.09   17.00
  -2  -6  12   35.20   14.80
   6  -2  12   92.09   23.80
  12  -6   2   67.89   25.40
   6 -12  -2   42.80   23.90
   2   6  12   51.69   20.90
  -2  12   6   74.09   29.00
  -4   6  12  502.05   54.49
   4 -12  -6  569.04   64.39
  -6  12   4  556.34   66.49
   4  -6  12  477.25   46.70
   6   4  12  609.64   57.49
  12  -6  -4  561.14   53.39
 -12   4   6  603.34   47.00
  12  -4   6  587.64   60.49
   6 -12   4  489.15   51.69
  -6   4  12  499.55   50.29
   6 -12  -4  621.04   68.79
  -4  12   6  652.13   68.99
  12  -4  -6  521.55   49.70
  12  -6   4  541.25   57.79
   6  -4  12  619.74   48.10
   4   6  12  530.05   54.39
   4 -12   6  549.85   51.99
  -6   6  12  564.14   58.39
   6  -6  12  559.54   55.69
 -12   6   6  485.85   53.39
   6   6  12  498.75   53.29
  12  -6  -6  505.85   53.29
  12  -6   6  557.84   61.29
  -6  12   6  572.84   67.39
   6 -12  -6  518.35   62.99
   6 -12   6  494.25   52.69
   7 -12   1  375.36   49.70
  12  -1   7  469.45   48.20
   1  -7  12  480.85   43.30
  12  -7  -1  422.36   49.80
   1  12   7  422.66   53.09
   7   1  12  521.15   55.39
  -1   7  12  373.26   48.50
   1   7  12  371.86   47.20
   7  -1  12  390.36   46.70
  -7   1  12  536.95   48.50
  12  -7   1  524.15   58.19
  -1  -7  12  400.56   37.10
  -1  12   7  480.15   60.59
  12   1   7  417.16   43.50
   7 -12  -1  343.67   50.69
   3  12   7   12.10   21.70
   7 -12   3   59.19   25.10
   3  -7  12   16.20   13.00
  12  -3   7   12.50   18.00
   3 -12  -7   31.30   26.60
   7   3  12   10.00   16.40
  -3   7  12    3.90   14.60
  12  -7  -3   13.00   17.80
  -7  12   3   12.80   24.90
   3   7  12   40.10   20.30
  12  -7   3   31.60   21.40
  -7   3  12   15.60   18.10
  -3  12   7   17.40   22.60
   7  -3  12   30.50   18.90
   7 -12  -3   24.90   22.30
   3 -12   7   26.40   17.00
   5  -7  12  149.19   30.50
  -7  12   5  138.69   37.10
 -12   5   7  174.08   34.20
  -5   7  12  182.98   37.20
  12  -7  -5  131.59   30.40
   7 -12   5  112.29   32.40
   5 -12  -7  112.29   35.90
  12  -5   7  168.88   35.20
   7   5  12  135.19   31.00
  -5  12   7   96.99   34.60
  -7   5  12   95.49   27.60
   5   7  12  117.29   29.00
  12  -5  -7  110.89   28.40
  12  -7   5  115.39   31.30
   7 -12  -5  154.08   37.90
   7  -5  12   73.09   25.00
 -12   7   5   69.69   24.70
   5 -12   7  128.49   27.10
   7  -7  12  111.99   29.50
   7   7  12  189.28   36.20
   7 -12  -7  151.08   36.90
  -7   7  12  180.18   37.00
  12  -7   7  221.28   43.70
   7 -12   7  195.58   36.90
  -7  12   7  156.28   39.90
 -12   7   7  198.58   37.80
  12  -7  -7  217.78   38.40
   8   0  12   60.49   24.80
   8 -12   0  124.39   34.40
   0  -8  12  110.39   21.60
  12   0   8  169.78   33.80
  12  -8   0  142.69   32.90
   0  12   8  124.59   32.70
   0   8  12  122.59   31.60
  12  -2   8  578.24   58.09
   8 -12   2  567.04   62.69
   2  12   8  550.84   62.09
  12  -8  -2  565.64   59.29
  -2   8  12  602.94   64.49
   8   2  12  547.25   57.19
   2  -8  12  529.25   40.50
  -2  12   8  462.65   60.99
   8 -12  -2  498.45   59.79
  -8   2  12  439.76   46.30
   2 -12   8  509.55   39.10
  12   2   8  545.55   51.09
   8  -2  12  513.95   54.59
   2   8  12  496.15   55.79
  12  -8   2  701.93   69.69
   8   4  12 1103.49   68.39
   4  -8  12 1060.49   60.99
   4 -12  -8  874.61   84.79
  -4   8  12 1033.60   72.29
  -8  12   4 1090.39   79.29
 -12   4   8 1057.39   61.99
  12  -4   8 1035.00   69.39
   8 -12   4 1047.10   70.09
  12  -8  -4 1036.00   67.19
   4 -12   8 1000.50   58.99
   8 -12  -4  981.40   73.09
  -8   4  12 1015.40   66.49
   4   8  12 1008.30   68.29
  -4  12   8  877.51   86.39
   8  -4  12  891.11   63.19
  12  -4  -8 1133.19   65.89
  12  -8   4 1171.18   75.79
  -6   8  12    7.20   19.60
  12  -6   8    4.10   17.80
   6 -12  -8  -11.20   19.50
   6  -8  12   14.10   17.10
   8 -12   6   -3.30   20.50
 -12   6   8   -3.80   17.70
   8   6  12    7.20   16.20
  12  -8  -6   38.30   22.20
  -8  12   6    2.00   20.00
   8  -6  12    8.60   17.30
   8 -12  -6  -18.60   15.70
  12  -6  -8    1.80   17.70
  -6  12   8   -4.40   21.50
  12  -8   6   -8.40   18.70
  -8   6  12   -7.70   16.90
 -12   8   6   -8.60   16.70
   6   8  12   -7.70   15.80
   6 -12   8  -19.70   16.50
   8 -12  -8  247.48   46.70
  -8  12   8  350.76   56.69
  12  -8   8  165.08   40.40
  12  -8  -8  113.99   31.90
  -8   8  12  215.58   44.40
 -12   8   8  255.97   41.70
   8  -8  12  210.38   39.10
   8 -12   8  219.98   42.10
   1  -9  12   24.00   17.10
  12  -1   9   41.00   21.80
  12  -9  -1   58.29   27.60
  -1   9  12   35.00   21.60
   9   1  12   55.29   22.90
   9 -12   1   84.59   31.80
   1  12   9   37.20   25.40
  12   1   9   72.09   24.00
  -1  12   9   43.70   28.50
   9  -1  12    3.80   17.80
   9 -12  -1   63.79   28.00
   1   9  12   52.99   25.90
  12  -9   1   45.00   25.00
   3  -9  12  309.37   40.00
  -3   9  12  347.87   53.09
  12  -3   9  264.17   42.90
  12  -9  -3  308.57   46.30
   9 -12   3  401.06   56.49
   3  12   9  297.37   48.50
   9   3  12  327.97   45.90
   3   9  12  246.98   43.10
   9 -12  -3  315.27   49.30
  -9   3  12  251.77   38.90
  -3  12   9  363.76   58.39
   3 -12   9  300.37   36.40
  12  -9   3  323.47   50.29
   9  -3  12  324.07   47.50
  -9  12   5   48.30   27.90
  -5   9  12   68.89   33.50
 -12   5   9   20.10   22.20
  12  -9  -5   22.00   20.50
  12  -5   9   33.30   24.00
   5  -9  12   41.20   23.10
   5 -12  -9   46.10   30.20
   9   5  12   12.60   20.50
   9 -12   5   30.80   25.10
   5 -12   9   20.00   17.90
  -9   5  12   35.20   22.20
   9 -12  -5   10.30   23.50
   9  -5  12   50.99   24.80
  12  -5  -9   45.40   25.10
  12  -9   5   55.39   26.90
   5   9  12   54.69   24.90
  -5  12   9  110.09   37.80
  10   0  12  106.79   32.10
   0  10  12  137.09   38.70
   0  12  10  138.29   38.70
  10 -12   0  159.38   37.40
  12   0  10  104.89   29.70
  12 -10   0  115.89   32.10
   2 -10  12  204.98   32.20
  12 -10  -2  164.18   36.80
  -2  10  12  175.08   39.60
  10   2  12  165.48   36.40
  12  -2  10  162.98   36.70
   2  12  10  204.58   43.80
  10 -12   2  107.99   35.10
   2  10  12  273.47   47.40
  10 -12  -2  247.88   45.40
  -2  12  10  156.88   40.00
  10  -2  12  261.67   43.30
  12   2  10  200.98   35.80
  12 -10   2  231.78   45.10
  12  -4  10  256.97   46.30
  -4  10  12  203.98   43.70
   4 -10  12  185.48   32.10
  10   4  12  163.18   36.20
  12 -10  -4   94.49   28.80
  10 -12   4  179.48   39.00
   4 -12  10  209.28   32.90
  12 -10   4  187.98   41.50
  10  -4  12  207.08   40.50
   4  10  12  240.08   45.50
  10 -12  -4  165.38   40.70
  -4  12  10  238.08   49.50
 -10   4  12  170.78   36.10
  12  -1  11   16.80   21.90
  12 -11  -1   55.19   25.00
  -1  11  12   85.89   32.70
   1  12  11   61.89   31.50
  11 -12   1   51.19   27.60
  11   1  12   41.40   24.90
   1  11  12   34.10   27.00
  11 -12  -1   26.50   24.20
  11  -1  12   71.09   29.20
  -1  12  11   22.60   27.20
  12   1  11   14.80   21.90
  12 -11   1   13.50   22.40
   0  -1  13  268.27   32.80
   0   1  13  239.48   33.00
   1 -13   0  281.57   36.70
   1   0  13  319.57   37.50
  -1   0  13  316.07   35.50
   0 -13  -1  291.57   37.50
   0  13   1  304.67   39.90
   1  -2  13  240.28   32.20
  -2  13   1  217.88   35.90
   2   1  13  283.77   36.50
  -1   2  13  303.47   37.20
   1 -13  -2  245.28   38.40
  -2  -1  13  241.08   31.20
   2 -13   1  222.58   34.10
  13  -1   2  294.17   34.70
  13  -2   1  225.68   30.80
   1 -13   2  189.78   29.90
   2 -13  -1  238.68   36.20
  -2   1  13  227.08   32.40
  -1  13   2  241.28   40.20
   1   2  13  254.57   34.10
   2  -1  13  252.37   33.60
  -1  -2  13  248.88   30.60
   0  13   3  405.66   48.60
   0  -3  13  345.47   36.30
   3   0  13  305.97   37.30
  13  -3   0  313.57   36.20
   0 -13  -3  296.47   41.50
  -3   0  13  351.36   38.90
   3 -13   0  228.48   37.10
   0   3  13  470.05   47.80
  13  -2   3  357.86   40.30
  -2   3  13  371.46   42.60
  -3  -2  13  339.17   35.40
   3 -13   2  385.86   43.20
  13  -3  -2  338.27   37.30
   2  -3  13  397.96   41.60
   3   2  13  300.97   38.60
   2 -13  -3  354.06   46.50
  -3  13   2  406.26   50.89
  -2  13   3  364.76   48.20
   2   3  13  372.46   42.40
  13  -3   2  361.86   39.80
   2 -13   3  273.57   33.20
   3  -2  13  339.27   39.30
  -2  -3  13  307.17   33.50
  -3   2  13  356.46   40.80
   3 -13  -2  425.06   50.19
  -1   4  13  140.69   27.90
   4   1  13  205.38   32.40
  13  -4  -1  270.77   36.00
   1  13   4  199.48   36.60
  13  -1   4  194.48   30.20
   4 -13   1  163.78   32.30
   1 -13  -4  179.68   36.90
  -4  -1  13  214.98   28.40
   1  -4  13  143.39   25.50
  -1 -13  -4  137.69   30.40
   1   4  13  124.09   27.40
  -1  -4  13  164.68   25.20
  -1  13   4  167.18   36.50
   4 -13  -1  143.89   34.70
   4  -1  13  204.18   33.10
  13  -4   1  199.08   32.50
  -4   1  13  117.19   23.70
  -4  -3  13   99.59   21.90
  -4  13   3   90.89   32.00
   3 -13  -4   95.29   31.50
  -3   4  13   61.59   22.50
   4 -13   3   65.39   22.70
   4   3  13   78.29   23.60
   3  -4  13  146.59   26.40
  13  -4  -3   98.49   23.90
  13  -3   4  138.39   29.00
  13  -4   3  104.59   26.30
   3 -13   4   73.49   21.00
  -4   3  13  110.19   25.70
  -3  13   4  107.19   30.40
  -3  -4  13  100.09   20.70
   4 -13  -3   95.59   30.40
   3   4  13  107.39   26.70
   4  -3  13   74.59   22.40
   5 -13   0   67.19   26.20
  -5   0  13   64.59   18.40
   0  13   5   25.60   21.00
   5   0  13   53.99   20.30
  13  -5   0   45.20   19.40
   0   5  13   69.59   23.40
  13   0   5   54.29   19.80
   0 -13  -5   59.69   24.80
   0  -5  13   64.69   19.30
  13  -5  -2  509.55   47.80
   5 -13   2  531.25   56.29
  -5  -2  13  586.14   40.30
   2  -5  13  542.55   41.20
   2 -13  -5  668.73   68.79
  13  -2   5  524.75   51.39
  -5  13   2  646.34   70.09
   5   2  13  554.84   54.39
  -2   5  13  507.25   52.09
   2   5  13  614.94   58.79
   2 -13   5  531.15   39.20
   5 -13  -2  640.14   67.69
  -2  13   5  626.04   68.99
  -5   2  13  635.94   46.20
  13  -5   2  573.74   57.19
   5  -2  13  533.75   50.99
  -2  -5  13  550.84   39.00
   4  -5  13   95.59   25.10
  13  -4   5  101.09   29.20
  -5  13   4  182.58   40.90
   5 -13   4  112.49   27.10
   5   4  13  117.19   28.90
  -4   5  13  103.99   27.70
  13  -5  -4  128.19   27.30
   4 -13  -5  165.78   39.00
  13  -4  -5   89.29   23.80
   4 -13   5   98.79   24.10
  13  -5   4  154.28   32.50
   4   5  13  104.99   27.80
  -4  13   5  132.39   39.10
   5 -13  -4   95.39   32.30
   5  -4  13  133.69   29.70
  -5   4  13  135.99   29.30
   6   1  13 1168.28   67.59
   1  -6  13 1061.99   54.89
  13  -1   6 1116.99   62.69
   1 -13  -6 1028.30   72.69
   1  13   6 1094.39   71.79
  -1   6  13 1065.49   66.79
  13  -6  -1 1158.18   65.69
  -6  -1  13 1068.59   55.19
   6 -13   1 1005.00   67.29
   6 -13  -1 1065.79   72.19
  -1 -13  -6 1111.19   72.49
   1   6  13 1046.20   66.79
  -1  13   6 1023.80   73.09
  -1  -6  13 1034.10   51.69
  -6   1  13 1052.09   58.39
  13  -6   1 1083.49   66.89
   6  -1  13 1100.39   64.39
   3 -13  -6  230.68   46.20
  13  -6  -3  232.78   37.40
   6 -13   3  194.78   35.00
  13  -3   6  234.18   37.90
  -6  13   3  269.57   49.00
   6   3  13  217.28   36.20
  -3   6  13  204.68   36.40
   3  -6  13  234.28   33.60
   3   6  13  147.59   32.60
   6 -13  -3  227.98   43.50
  -6   3  13  207.58   33.80
  13  -6   3  233.08   38.80
   3 -13   6  204.58   31.90
   6  -3  13  250.37   37.70
  -3  13   6  206.78   43.90
  13  -5   6  279.57   43.70
 -13   5   6  288.77   41.30
  -5   6  13  225.28   40.60
   6   5  13  261.47   40.50
  -6  13   5  234.38   48.00
   6 -13   5  237.48   39.30
   5 -13  -6  172.88   40.70
  13  -6  -5  189.68   33.50
   5  -6  13  293.77   41.90
   5   6  13  178.38   36.70
  13  -5  -6  188.98   33.60
   5 -13   6  213.98   35.40
  13  -6   5  254.47   43.40
  -5  13   6  202.68   45.20
   6 -13  -5  163.28   38.70
   6  -5  13  224.78   37.70
  -6   5  13  188.38   36.00
   7 -13   0  130.39   34.80
  13   0   7   47.90   20.00
   0   7  13   68.69   25.40
  -7   0  13   82.69   25.40
   0  13   7   70.49   28.40
   7   0  13  104.99   28.40
  13  -7   0  151.68   33.20
   0  -7  13   80.29   20.50
   7 -13   2  251.67   43.90
   2  13   7  204.08   41.60
   2  -7  13  224.18   32.70
  13  -7  -2  189.28   37.10
  -2   7  13  230.88   42.60
   7   2  13  211.98   36.70
   2 -13  -7  205.18   44.70
  13  -2   7  202.48   35.20
  -2  13   7  244.18   47.30
   7 -13  -2  163.38   36.60
  13  -7   2  280.87   43.30
  -7   2  13  250.67   36.80
   2   7  13  232.88   40.00
   7  -2  13  243.78   38.70
  -4   7  13   45.60   24.70
   7 -13   4   83.09   28.40
  13  -7  -4   49.00   21.90
  13  -4   7   35.00   22.00
   4 -13  -7   17.00   24.40
  -7  13   4   67.39   30.60
   7   4  13   57.79   25.50
   4  -7  13   54.79   22.60
  -4  13   7   50.19   31.10
   4   7  13   72.09   26.60
  13  -7   4   35.90   22.40
   7 -13  -4  105.29   34.60
  -7   4  13   23.10   19.80
   4 -13   7   42.60   19.80
   7  -4  13   70.29   24.60
   6 -13  -7   50.49   29.30
  13  -6   7  161.28   37.10
   6  -7  13  123.39   29.60
  -7  13   6   91.69   33.90
  13  -7  -6   77.99   25.90
  -6   7  13   93.19   29.20
   7 -13   6   58.29   26.40
 -13   6   7   96.79   29.80
   7   6  13   90.29   29.40
   7  -6  13  101.29   29.60
  -7   6  13   84.39   28.90
   6 -13   7  100.19   26.80
   6   7  13  110.99   32.20
  13  -6  -7   46.60   24.60
   7 -13  -6   83.39   31.60
  13  -7   6   93.89   31.00
  -6  13   7  103.79   35.40
 -13   7   6   79.99   26.90
   8   1  13  237.78   41.40
  -1   8  13  242.98   42.10
   8 -13   1  212.28   42.80
   1  13   8  164.48   39.40
  13  -8  -1  200.88   37.20
  13  -1   8  122.49   31.10
   1  -8  13  211.68   30.90
  -1  13   8  198.78   44.70
   8 -13  -1  229.08   44.30
   8  -1  13  248.28   42.80
   1   8  13  191.48   38.20
  13  -8   1  153.78   35.50
  13   1   8  114.99   32.80
  -3   8  13  196.48   40.90
   8   3  13  135.39   34.90
  13  -8  -3  159.38   34.00
   3  -8  13  247.48   35.20
  13  -3   8  162.98   36.30
   8 -13   3  204.18   42.60
   3 -13  -8  175.98   43.90
   8  -3  13  165.18   33.30
  13  -8   3  155.58   37.40
  -8   3  13  223.88   38.50
   3 -13   8  203.58   31.30
   8 -13  -3  182.08   40.20
   3   8  13  163.68   36.60
  -3  13   8  152.58   42.00
  -8  13   5  111.09   36.80
  13  -5   8   53.19   26.50
   8 -13   5   62.29   25.90
   8   5  13  128.89   32.40
  -5   8  13   93.99   33.10
  13  -8  -5   94.99   26.50
   5  -8  13  108.99   28.80
   5 -13  -8   85.49   34.80
   8 -13  -5   35.10   25.90
  -8   5  13  128.39   32.80
   8  -5  13   27.00   21.40
  13  -8   5   76.09   29.60
  -5  13   8   54.09   31.40
   5   8  13   60.59   25.00
   5 -13   8   59.29   23.90
  13  -9   0   60.89   26.30
  13   0   9   61.29   24.60
   0   9  13   32.60   24.60
   9 -13   0   43.20   26.20
   0  13   9  105.19   34.90
   9   0  13   49.60   26.10
   9 -13   2  174.48   42.10
   2  -9  13  114.59   27.10
   2  13   9  143.39   36.20
  13  -2   9   96.29   28.60
   9   2  13  151.18   34.10
  -2   9  13  159.48   38.30
  13  -9  -2  175.58   37.40
   2   9  13  202.28   41.20
  -2  13   9   76.19   34.60
   9 -13  -2  138.89   36.50
  13  -9   2  139.19   35.30
   9  -2  13  111.59   32.90
  13  -4   9   24.80   22.60
   9 -13   4  -13.00   16.80
  -4   9  13   56.69   27.90
   4  -9  13   47.10   21.80
   4 -13  -9   18.40   25.80
  13  -9  -4   48.60   23.70
   9   4  13   37.50   24.40
   4 -13   9   19.40   19.00
   9 -13  -4   48.30   25.60
  13  -9   4    0.70   20.20
   9  -4  13   22.00   21.10
   4   9  13   -7.70   18.20
  -9   4  13    9.50   20.20
  -4  13   9   51.39   30.70
  10   1  13  159.38   36.90
  13 -10  -1  114.49   32.70
  10 -13   1  134.59   36.60
  13  -1  10  102.69   29.70
  -1  10  13   85.59   32.30
   1  13  10   84.69   34.80
  -1  13  10  114.69   37.10
   1  10  13  128.69   37.50
  10  -1  13  150.38   37.50
  13   1  10  155.68   33.40
  10 -13  -1   87.99   33.40
  13 -10   1   87.59   32.80
   0   0  14 1071.29   57.89
   1 -14  -1  338.57   43.60
   1  -1  14  344.67   40.10
   1   1  14  386.36   43.20
  -1  -1  14  356.36   38.70
  -1   1  14  338.77   39.80
   2   0  14  132.39   27.30
  -2   0  14   89.19   22.20
   2 -14   0   61.29   21.40
   0   2  14  100.99   25.40
   0  -2  14   59.69   19.50
   2  -2  14 1314.07   65.89
  -2  14   2 1133.89   72.99
  -2  -2  14 1264.57   59.59
   2 -14  -2 1135.69   69.69
   2   2  14 1277.37   67.59
  -2   2  14 1259.57   64.89
   3   1  14  191.18   33.20
  -1   3  14  246.38   36.70
  -3  -1  14  181.28   28.20
   1 -14  -3  184.48   35.40
   1  -3  14  196.18   30.80
   3 -14   1  230.18   36.00
  -1  -3  14  203.08   28.30
  -3   1  14  242.18   33.40
   3 -14  -1  226.28   38.80
   1   3  14  213.58   35.60
  -1  14   3  226.28   39.30
   3  -1  14  277.47   37.40
  14  -3   1  153.88   27.30
  -3  -3  14   87.89   21.70
   3 -14   3  112.59   26.00
  -3  14   3  119.49   34.60
   3 -14  -3   58.89   25.20
  -3   3  14   64.79   21.90
   3  -3  14   86.59   23.80
   3   3  14   72.79   23.00
  14  -3   3   95.59   25.60
  -4   0  14  178.38   29.90
   0 -14  -4  177.88   36.10
   0  14   4  150.28   35.10
   4   0  14  174.18   32.50
   0  -4  14  186.98   29.80
   4 -14   0  236.28   39.50
  14  -4   0  166.58   28.40
   0   4  14  186.38   33.80
  -4  14   2  154.98   36.40
   2 -14  -4   94.59   31.70
   4   2  14  175.28   32.60
   4 -14   2  176.08   32.70
  14  -2   4  136.59   28.60
  -4  -2  14  118.89   23.80
  -2   4  14  168.68   32.80
   2  -4  14  186.08   32.70
  14  -4  -2  137.99   27.60
   4  -2  14  121.19   27.90
  -4   2  14  146.39   29.20
   2   4  14  150.18   32.40
  -2  -4  14  147.19   25.80
   4 -14  -2  118.59   30.50
  -2  14   4  255.97   44.30
  14  -4   2  182.18   31.50
  -4  14   4  662.83   73.19
   4 -14  -4  576.24   65.09
  14  -4   4  733.63   53.49
  -4   4  14  653.03   61.59
   4  -4  14  687.33   50.19
   4   4  14  669.93   62.29
   1 -14  -5  -17.90   20.00
  -1   5  14   10.80   16.90
   5   1  14  -13.80   15.30
  14  -5  -1   -3.20   13.70
   1  -5  14   11.30   13.70
   5 -14   1   -5.10   14.30
  -5  -1  14   -6.10   13.00
   1   5  14   10.80   16.70
  -1  -5  14    5.90   11.80
   5  -1  14    0.20   13.80
  14  -5   1    6.00   15.50
  -1  14   5  -11.40   20.40
   5 -14  -1  -10.20   15.40
  -5   1  14   -9.10   11.60
   5   3  14  386.86   48.60
  -3   5  14  295.87   43.80
  14  -3   5  338.57   45.10
   3 -14  -5  384.26   55.69
  14  -5  -3  308.67   38.40
   5 -14   3  193.08   34.30
  -5  14   3  325.47   52.29
   3  -5  14  276.97   38.30
   5  -3  14  354.46   44.60
  -3  14   5  319.67   51.39
  14  -5   3  370.06   47.20
  -5   3  14  339.97   43.70
   3   5  14  263.87   42.00
   5 -14  -3  265.57   44.80
  14  -5   5  304.37   45.70
   5   5  14  349.47   49.40
   5  -5  14  477.05   51.29
  -5  14   5  487.35   64.29
   5 -14  -5  380.96   57.59
   5 -14   5  409.56   48.40
  -5   5  14  391.56   49.80
   0  14   6  330.67   51.69
   6   0  14  286.57   43.20
   0  -6  14  272.47   33.20
   0   6  14  276.47   43.80
  -6   0  14  418.96   44.90
   0 -14  -6  298.67   49.30
  14  -6   0  358.66   44.80
   6 -14   0  337.57   49.10
   6 -14   2  403.66   52.89
  14  -6  -2  374.06   44.00
  -2   6  14  398.66   51.89
  14  -2   6  257.27   38.90
   6   2  14  312.17   45.10
   2  -6  14  317.97   39.60
   2 -14  -6  309.77   49.60
  -2  14   6  324.37   51.49
  -6   2  14  323.97   41.40
   6  -2  14  401.56   49.30
   2   6  14  361.66   49.00
   6 -14  -2  397.36   54.39
  14  -6   2  373.76   47.90
  14  -4   6  -13.40   17.00
   6   4  14   21.30   20.70
   4 -14  -6   28.90   24.10
   4  -6  14   33.90   19.00
  14  -6  -4   -8.30   15.10
  -6  14   4   -2.50   22.00
   6 -14   4    9.20   18.00
  -4   6  14  -15.50   17.90
   6  -4  14   13.80   17.10
   4   6  14   20.00   21.00
   4 -14   6    5.10   15.70
  -4  14   6   15.90   27.30
  14  -6   4   13.80   19.20
  -6   4  14   -6.90   14.80
   6 -14  -4   33.80   27.00
  14  -6  -6  133.09   31.20
  -6  14   6  175.28   45.10
   6 -14  -6  242.28   50.09
  -6   6  14  155.08   36.50
  14  -6   6  129.29   34.80
   6   6  14  163.58   37.30
   6  -6  14  178.48   35.70
   6 -14   6  128.09   30.20
   1  14   7   92.19   35.00
   1 -14  -7    9.20   23.00
  -1   7  14   27.00   19.50
   1  -7  14   55.99   19.90
  14  -7  -1   72.59   25.80
  14  -1   7   52.29   22.20
   7 -14   1   66.79   29.10
   7   1  14   64.79   24.50
  14  -7   1   51.09   22.50
   1   7  14   64.99   25.50
   7 -14  -1   48.00   26.20
   7  -1  14   76.69   26.30
  -1  14   7   56.09   30.90
  -1 -14  -7   29.20   28.20
  -7   1  14   69.69   23.70
  14  -7  -3   33.40   23.40
  14  -3   7   15.90   19.50
   3  -7  14   41.10   19.70
   7   3  14   15.70   20.20
   7 -14   3   38.20   24.20
   3 -14  -7   30.40   25.60
  -3   7  14    1.20   17.90
   7  -3  14   17.90   18.90
  14  -7   3    4.10   17.90
   7 -14  -3   22.90   23.20
   3   7  14   53.49   23.70
  -7   3  14   15.70   18.50
  -3  14   7   27.90   27.70
   7 -14   5  360.66   48.60
   7   5  14  312.97   47.80
   5  -7  14  396.46   46.70
  -7  14   5  382.76   58.89
   5 -14  -7  310.37   54.99
  14  -7  -5  361.46   45.50
  -5   7  14  421.86   58.19
  14  -5   7  282.27   44.70
   5 -14   7  323.57   42.80
  14  -7   5  339.17   50.19
  -7   5  14  403.56   53.59
   5   7  14  474.25   56.69
   7 -14  -5  321.47   51.09
   7  -5  14  411.76   51.59
  -5  14   7  352.66   59.69
   0  14   8  246.48   45.60
   0 -14  -8  190.98   45.90
   0   8  14  311.47   50.29
   8 -14   0  263.97   47.20
   8   0  14  240.98   41.50
  14  -8   0  150.88   34.40
  14  -8  -2   84.49   28.10
   2  -8  14   70.39   22.50
   8 -14   2  103.39   33.80
  14  -2   8   71.39   26.40
  -2   8  14  135.89   34.50
   2 -14  -8   64.79   33.80
   8   2  14   72.29   26.90
  -2  14   8   89.29   36.30
   8 -14  -2   57.69   27.80
   8  -2  14   58.39   24.40
  -8   2  14   57.79   23.60
   2   8  14  123.29   34.60
  14  -8   2  108.29   31.10
   0  -1  15    0.80   12.90
   0   1  15    6.50   16.90
  -1   0  15   22.70   16.10
   1   0  15    7.50   16.00
   1  -2  15  247.38   35.60
  -1   2  15  387.96   46.60
   2   1  15  325.27   42.40
  -2  -1  15  272.47   36.50
   1   2  15  242.38   37.60
   2  -1  15  193.88   33.30
  -1  -2  15  251.17   34.60
   2 -15  -1  250.47   40.20
  -2   1  15  288.37   38.60
   0  -3  15  106.19   24.20
  -3   0  15  223.38   33.80
   0   3  15  179.78   33.90
   3 -15   0  162.48   34.70
   3   0  15  152.58   32.00
  -3  -2  15  102.79   24.90
   3 -15   2   44.50   21.10
  -2   3  15   88.99   24.60
   2 -15  -3  108.89   30.40
   2  -3  15   82.39   23.40
   3   2  15   67.69   24.00
   3  -2  15  108.89   26.60
   2   3  15  122.79   30.20
  -2  15   3  152.58   35.50
  -3   2  15   77.79   23.80
   3 -15  -2   86.49   28.50
  -2  -3  15  119.19   24.50
  -1   4  15  108.69   29.30
   4   1  15  148.79   31.10
   4 -15   1  104.99   30.00
   1 -15  -4   83.09   28.00
   1  -4  15  140.09   28.50
  -4  -1  15  117.39   25.50
  -4   1  15  141.39   30.30
  15  -4   1  140.49   43.00
   4 -15  -1  151.68   34.10
  -1  -4  15  181.28   30.20
   1   4  15  142.69   31.80
   4  -1  15  164.68   32.60
  15  -3   4  494.05   52.69
  -3   4  15  570.04   58.39
   3  -4  15  553.44   54.89
  -4  15   3  606.34   69.69
   4 -15   3  522.85   54.09
   4   3  15  644.44   62.99
   3 -15  -4  622.74   68.89
  15  -4   3  599.04   57.49
  -3  15   4  577.24   67.79
  -4   3  15  611.64   59.29
   3   4  15  568.84   59.19
   4 -15  -3  456.75   58.29
   4  -3  15  575.14   57.79
   0   5  15    8.70   18.00
   0  -5  15    4.30   13.50
   5   0  15   35.60   20.40
   5 -15   0   15.20   19.80
  -5   0  15   18.40   15.80
  15  -5   0   21.40   17.30
   5 -15   2  267.47   44.10
   2 -15  -5  194.98   42.00
   5   2  15  299.87   43.40
   2  -5  15  240.58   35.70
  -2   5  15  268.77   43.40
  15  -5   2  276.87   41.40
  -5   2  15  199.58   34.30
   2   5  15  298.37   44.20
   5 -15  -2  213.18   41.20
   5  -2  15  324.77   45.30
  -2  15   5  254.57   44.90
  -5  15   4  -25.90   22.40
   4  -5  15   20.20   18.20
   4 -15  -5   -1.20   21.30
  -4   5  15   -1.00   15.80
   5   4  15   -6.20   18.00
  15  -4   5   -8.80   15.60
   5 -15   4   23.20   19.90
   5 -15  -4    8.80   24.30
   4   5  15  -11.40   15.70
   5  -4  15   -8.70   14.70
   4 -15   5   19.00   18.40
  -5   4  15   -8.50   15.30
  15  -5   4   27.10   18.50
  -4  15   5   34.30   26.70
   6   1  15  204.48   38.80
   6 -15   1  142.09   34.10
  15  -6  -1  199.28   35.40
   1 -15  -6  110.39   34.20
   1  -6  15  167.78   30.50
  -1   6  15  182.88   38.20
   6  -1  15  162.08   34.00
   1   6  15  161.18   35.80
  -1  15   6   93.39   33.90
  -6   1  15  146.19   30.10
   6 -15  -1  141.39   36.80
  15  -6   1  170.18   34.30
  15  -6  -3   52.19   23.30
   3  -6  15   33.40   20.70
   6 -15   3   27.90   24.80
  15  -3   6   -2.60   18.50
  -3   6  15   59.49   26.10
   3 -15  -6   27.30   29.80
   6   3  15   42.60   24.90
  -3  15   6   57.59   30.10
   6 -15  -3   10.80   22.10
   6  -3  15   53.09   23.00
  -6   3  15   25.30   20.40
   3   6  15   21.60   19.70
  15  -6   3   65.99   27.00
   0   0  16  129.69   28.40
   1   1  16  141.19   31.20
   1  -1  16  151.98   30.70
  -1   1  16  140.99   30.90
  -1  -1  16  177.88   31.70
   0  -2  16    3.40   14.40
  -2   0  16   -5.40   14.90
   2   0  16    9.30   16.50
   0   2  16   -3.10   14.40
  -2   2  16  158.78   32.80
   2   2  16  199.08   36.80
   2  -2  16  154.98   31.30
  -2  -2  16  119.19   25.70
  -1   3  16  262.67   41.40
   3   1  16  114.49   29.70
   1  -3  16  198.58   34.20
   3 -16  -1  150.58   34.00
  -3   1  16  261.07   39.60
   3  -1  16  242.98   40.20
   1   3  16  219.38   39.70
  -1  -3  16  177.08   30.40
   0   4  16  580.74   60.79
   4 -16   0  494.55   55.79
   0  -4  16  441.86   45.40
  -4   0  16  578.94   54.89
   4   0  16  540.75   56.79
   0   0   0    0.00    0.00

_computing_structure_solution     'SHELXT 2018/2 (Sheldrick, 2018)'
;
_shelx_hkl_checksum                8657
_olex2_submission_special_instructions  'No special instructions were received'
loop_
  _twin_individual_id
  _twin_individual_mass_fraction_refined
 1 0.93(12)
 2 0.07(12)
